# Supplementary material for: Roles of Alternative Sigma Factors in Invasion and Growth Characteristics of Listeria monocytogenes 10403S Into Human Epithelial Colorectal Adenocarcinoma Caco-2 Cell
Source: Front Microbiol. 2022 Jul 14;13:901484. doi: 10.3389/fmicb.2022.901484 (PMC9329085; doi:10.3389/fmicb.2022.901484)
Supplement: Supplementary file 1 [file Data_Sheet_1.xlsx]

## Sheet: SUPPLEMENTARY 1
Table 1. Bacterial strains used in this study.
L. monocytogenes Strains	Descriptions	References
FSL X1-001	10403S wild type (WT)	Bishop & Hinrichs, 1987
FSL A1-254	10403S ΔsigB	Wiedmann et al., 1998
FSL C3-113	10403S ΔsigC	Chan et al., 2008
FSL C3-126	10403S ΔsigH	Chan et al., 2008
FSL B2-124	10403S ΔsigL	Chan et al., 2008
FSL C3-119	10403S ΔsigBC	Wang et al., 2014
FSL C3-123	10403S ΔsigBH	Wang et al., 2014
FSL B2-127	10403S ΔsigBL	Wang et al., 2014
FSL C3-124	10403S ΔsigCH	Wang et al., 2014
FSL B2-129	10403S ΔsigCL	Wang et al., 2014
FSL B2-130	10403S ΔsigHL	Wang et al., 2014
FSL C3-128	10403S ΔsigBCH	Mujahid et al., 2013
FSL C3-137	10403S ΔsigBCL	Mujahid et al., 2013
FSL C3-138	10403S ΔsigBHL	Mujahid et al., 2013
FSL C3-139	10403S ΔsigCHL	Wang et al., 2014
FSL C3-135	10403S ΔsigBCHL	Mujahid et al., 2013
References:
BISHOP, D. K. & HINRICHS, D. J. 1987. Adoptive transfer of immunity to Listeria monocytogenes. The influence of in vitro stimulation on lymphocyte subset requirements. J Immunol, 139, 2005-9.
CHAN, Y. C., HU, Y., CHATURONGAKUL, S., FILES, K. D., BOWEN, B. M., BOOR, K. J. & WIEDMANN, M. 2008. Contributions of two-component regulatory systems, alternative sigma factors, and negative regulators to Listeria monocytogenes cold adaptation and cold growth. J Food Prot, 71, 420-5.
MUJAHID, S., ORSI, R. H., BOOR, K. J. & WIEDMANN, M. 2013. Protein level identification of the Listeria monocytogenes sigma H, sigma L, and sigma C regulons. BMC Microbiol, 13, 156.
WANG, S., ORSI, R. H., TANG, S., ZHANG, W., WIEDMANN, M. & BOOR, K. J. 2014. Phosphotransferase system-dependent extracellular growth of listeria monocytogenes is regulated by alternative sigma factors sigmaL and sigmaH. Appl Environ Microbiol, 80, 7673-82.
WIEDMANN, M., ARVIK, T. J., HURLEY, R. J. & BOOR, K. J. 1998. General stress transcription factor sigmaB and its role in acid tolerance and virulence of Listeria monocytogenes. J Bacteriol, 180, 3650-6.

## Sheet: SUPPLEMENTARY 2
Table 2. inlA , rpoB and beta actin primer pairs used in this study
Target Gene	Forward 5'→ 3'	Reverse 5' → 3'	Probe	Product size (bp)	References
inlA	GGT CTC RCA AAC AGA TCT AGA CCA AGT	TCA AGT ATT CCA MTC CAT CGA TAG ATT	Fam-TAT CCC TAA TCT ATC CGC CTG AAG CGT-Bhq	86	Pleitner et al., 2014
rpoB	CGA TCT TGG AGA GCC GAA ATA	GAG CCG CAT AGT TTG CAT CAC	6Fam-CGG TAG AAG AAT CTA AGA AC-MGB	65	Roberts et al., 2009
Beta actin (ACTB)	GCA CAG AGC CTC GCC TT	GTT GTC GAC GAC GAG CG	SYBR green dye	93	Del Pozo etal., 2016
References:
DEL POZO, T., GUTIERREZ-GARCIA, R., LATORRE, M., GONZALEZ, M. & SUAZO, M. 2016. Identification of reference genes for quantitative real-time PCR studies in human cell lines under copper and zinc exposure. Biometals, 29, 935-44.
PLEITNER, A. M., TRINETTA, V., MORGAN, M. T., LINTON, R. L. & OLIVER, H. F. 2014. Transcriptional and phenotypic responses of Listeria monocytogenes to chlorine dioxide. Appl Environ Microbiol, 80, 2951-63.
ROBERTS, A. J., WILLIAMS, S. K., WIEDMANN, M. & NIGHTINGALE, K. K. 2009. Some Listeria monocytogenes outbreak strains demonstrate significantly reduced invasion, inlA transcript levels, and swarming motility in vitro. Appl Environ Microbiol, 75, 5647-58

## Sheet: SUPPLEMENTARY 3
Table 3. List of up-regulated genes in extracellular WT
No.	oldlocus	lmo	EGD_e_name	product	log2FoldChange	pvalue	padj
1	LMRG_00012	lmo0319	bglA	6-phospho-beta-glucosidase	1.87048	2.46265e-05	0.000120291
2	LMRG_00023	lmo0331	lmo0331	cell wall surface anchor protein	2.80344	3.71273e-25	1.06257e-23
3	LMRG_00025	lmo0333	inlI	internalin	1.57906	0.000168618	0.00069925
4	LMRG_00033	lmo0342	lmo0342	transketolase	5.23398	4.47351e-23	1.06943e-21
5	LMRG_00038	lmo0347	lmo0347	dihydroxyacetone kinase subunit L	3.08619	0.00290419	0.00891436
6	LMRG_00039	lmo0348	lmo0348	dihydroxyacetone kinase	3.19857	0.00827121	0.0224394
7	LMRG_00049	lmo0358	lmo0358	PTS fructose transporter subunit IIBC	2.73774	1.07719e-05	5.54137e-05
8	LMRG_00050	lmo0359	lmo0359	hypothetical protein	1.51557	0.000999323	0.00347115
9	LMRG_00058	lmo0366	lmo0366	EfeM/EfeO family lipoprotein	2.79566	0.00718464	0.0199443
10	LMRG_00068	lmo0376	lmo0376	transcriptional regulator	1.9121	4.26251e-07	2.75842e-06
11	LMRG_00082	lmo0389	ltrA	low temperature requirement protein LtrA	2.11286	0.00534839	0.0154814
12	LMRG_00083	lmo0390	ung1	uracil-DNA glycosylase	3.02372	1.55642e-06	9.45379e-06
13	LMRG_00087	lmo0394	lmo0394	peptidase P60	5.30262	1.06204e-98	1.07903e-95
14	LMRG_00099	lmo0406	lmo0406	glyoxalase	3.53381	0.00417152	0.0122848
15	LMRG_00132	lmo0440	lmo0440	hypothetical protein	2.18931	0.000168164	0.00069925
16	LMRG_00141	lmo0449	lmo0449	membrane protein	2.92764	0.0117498	0.0307676
17	LMRG_00144	lmo0452	lmo0452	transglutaminase	1.37202	0.00106993	0.00367866
18	LMRG_00173	lmo0492	lmo0492	LysR family transcriptional regulator	1.58951	4.76694e-05	0.000220647
19	LMRG_00186	lmo0505	lmo0505	ribulose-phosphate 3-epimerase	4.86891	0.00537567	0.0155382
20	LMRG_00195	lmo0514	lmo0514	cell wall surface anchor protein	2.17117	5.69443e-22	1.3149e-20
21	LMRG_00212	lmo0530	lmo0530	glycosyl transferase	1.0895	0.00123769	0.00415701
22	LMRG_00216	lmo0534	lmo0534	PFL family protein	1.32428	0.0121601	0.031638
23	LMRG_00220	lmo0538	lmo0538	peptidase M20	1.94405	0.000237163	0.000941242
24	LMRG_00222	lmo0540	lmo0540	penicillin-binding protein X	2.476	2.20499e-23	5.53152e-22
25	LMRG_00238	lmo0556	lmo0556	histidine phosphatase family protein	1.36892	0.0085805	0.0232165
26	LMRG_00251	lmo0569	hisZ	ATP phosphoribosyltransferase regulatory subunit	2.17139	0.000354118	0.00135767
27	LMRG_00252	lmo0570	hisJ	histidinol-phosphatase	1.62737	0.0011833	0.00400743
28	LMRG_00258	lmo0576	lmo0576	cell wall surface anchor protein	1.25531	4.94941e-08	3.71115e-07
29	LMRG_00264	lmo0582	iap	peptidoglycan-binding protein LysM	2.04815	6.87526e-25	1.86274e-23
30	LMRG_00269	lmo0587	lmo0587	hypothetical protein	3.40861	4.74727e-24	1.25279e-22
31	LMRG_00280	lmo0597	lmo0597	cyclic nucleotide-binding protein	1.39635	0.0102244	0.0270873
32	LMRG_00310	lmo0627	lmo0627	peptidoglycan bound protein	1.46235	0.0034418	0.0103837
33	LMRG_00318	lmo0635	lmo0635	haloacid dehalogenase	2.3739	0.000269079	0.00106169
34	LMRG_00331	lmo0644	lmo0644	hypothetical protein	1.79558	1.15666e-10	1.09317e-09
35	LMRG_00333	lmo0646	lmo0646	glyoxalase	1.05992	0.0111726	0.0293697
36	LMRG_00350	lmo0663	lmo0663	hypothetical protein	2.31312	3.16685e-14	4.07281e-13
37	LMRG_00354	lmo0667	lmo0667	multidrug ABC transporter ATP-binding protein	1.21688	0.00126878	0.00424739
38	LMRG_00357	lmo0669	lmo0669	NAD(P)-dependent oxidoreductase	2.22108	7.69509e-14	9.5929e-13
39	LMRG_00358	lmo0670	lmo0670	hypothetical protein	2.08313	0.00532947	0.0154486
40	LMRG_00362	lmo0674	mogR	motility gene repressor MogR	1.79675	5.40156e-12	5.8074e-11
41	LMRG_00367	lmo0679	lmo0679	flagellar biosynthesis protein FlhB	3.84806	2.46113e-27	8.19839e-26
42	LMRG_00368	lmo0680	lmo0680	flagellar biosynthesis protein FlhA	2.7813	3.24023e-13	3.76237e-12
43	LMRG_00369	lmo0681	lmo0681	flagellar biosynthesis regulator FlhF	3.96965	2.48011e-18	4.58145e-17
44	LMRG_00370	lmo0682	lmo0682	flagellar basal body rod protein FlgG	2.98504	7.77343e-18	1.36169e-16
45	LMRG_00371	lmo0683	cheR	chemotaxis protein methyltransferase	2.36655	4.02145e-11	4.04534e-10
46	LMRG_00373	lmo0685	motA	flagellar motor protein MotA	2.88489	8.28861e-12	8.72666e-11
47	LMRG_00384	lmo0695	lmo0695	flagellar hook protein	3.05811	4.11502e-40	2.53386e-38
48	LMRG_00386	lmo0697	lmo0697	flagellar hook protein FlgE	2.32201	1.74088e-21	3.76326e-20
49	LMRG_00389	lmo0700	lmo0700	flagellar motor switch protein FliN	1.58232	4.51208e-11	4.46086e-10
50	LMRG_00390	lmo0701	lmo0701	hypothetical protein	1.8625	1.8609e-10	1.70331e-09
51	LMRG_00394	lmo0705	lmo0705	flagellar hook-associated protein FlgK	2.53811	1.01191e-23	2.60279e-22
52	LMRG_00395	lmo0706	lmo0706	flagellar hook-associated protein FlgL	1.35149	3.84483e-05	0.000180432
53	LMRG_00396	lmo0707	lmo0707	flagellar cap protein FliD	2.30617	1.14457e-19	2.23631e-18
54	LMRG_00397	lmo0708	lmo0708	flagellar protein FliS	1.99482	9.9028e-11	9.40303e-10
55	LMRG_00399	lmo0710	lmo0710	flagellar biosynthesis protein FlgB	2.43918	4.65858e-16	7.01203e-15
56	LMRG_00400	lmo0711	lmo0711	flagellar basal body rod protein FlgC	1.19483	0.00769501	0.0211874
57	LMRG_00401	lmo0712	fliE	flagellar hook-basal body complex protein FliE	1.58483	8.77596e-05	0.00038599
58	LMRG_00402	lmo0713	lmo0713	flagellar M-ring protein FliF	2.15989	2.80769e-14	3.6339e-13
59	LMRG_00403	lmo0714	lmo0714	flagellar motor switch protein FliG	2.67675	3.31484e-23	8.21433e-22
60	LMRG_00404	lmo0715	lmo0715	flagellar assembly protein FliH	3.7181	7.00942e-35	3.8495e-33
61	LMRG_00406	lmo0717	lmo0717	transglycosylase	1.01722	0.0152892	0.0387378
62	LMRG_00407	lmo0718	lmo0718	hypothetical protein	2.23359	1.22553e-09	1.06422e-08
63	LMRG_00411	lmo0722	lmo0722	pyruvate oxidase	1.02177	0.00037045	0.0014123
64	LMRG_00412	lmo0723	lmo0723	methyl-accepting chemotaxis protein	1.81913	9.1273e-18	1.58519e-16
65	LMRG_00426	lmo0738	lmo0738	PTS beta-glucoside transporter subunit EIIBCA	1.72825	0.00746237	0.0206588
66	LMRG_00459	lmo0771	lmo0771	hypothetical protein	1.42587	0.000888892	0.00313581
67	LMRG_00465	lmo0777	lmo0777	hypothetical protein	4.63425	1.89492e-25	5.7399e-24
68	LMRG_00473	lmo0785	manR	transcriptional regulator	1.20385	0.00205251	0.00658878
69	LMRG_00477	lmo0789	lmo0789	phenazine biosynthesis protein PhzF	3.119	3.14714e-07	2.09672e-06
70	LMRG_00479	lmo0791	lmo0791	DUF5105 domain-containing protein	1.08517	0.00105501	0.00363971
71	LMRG_00505	lmo1044	lmo1044	molybdopterin converting factor	5.92964	7.19671e-05	0.000322921
72	LMRG_00522	lmo1060	lmo1060	DNA-binding response regulator	2.28032	0.00979255	0.0260111
73	LMRG_00529	lmo1067	lmo1067	translational GTPase TypA	1.09497	8.0658e-07	5.04299e-06
74	LMRG_00540	lmo1078	lmo1078	UTP--glucose-1-phosphate uridylyltransferase	1.68585	0.000107604	0.000464227
75	LMRG_00541	lmo1079	lmo1079	hypothetical protein	1.9171	2.16044e-10	1.95982e-09
76	LMRG_00545	lmo1083	lmo1083	dTDP-glucose 4%2C6-dehydratase	1.28897	0.000346906	0.00133254
77	LMRG_00546	lmo1084	lmo1084	NAD(P)-dependent oxidoreductase	1.67762	2.066e-05	0.000102144
78	LMRG_00558	lmo1096	guaA	GMP synthase (glutamine-hydrolyzing)	1.28782	3.45792e-07	2.28133e-06
79	LMRG_00611	lmo1168	ackA2	acetate kinase	3.22581	0.00268296	0.00831062
80	LMRG_00618	lmo1172	lmo1172	Fis family transcriptional regulator	3.64685	3.17642e-16	4.88977e-15
81	LMRG_00619	lmo1173	lmo1173	ethanolamine utilization protein	3.05197	6.71861e-09	5.48282e-08
82	LMRG_00634	lmo1188	lmo1188	hypothetical protein	1.07086	0.000253495	0.00100214
83	LMRG_00662	lmo1216	lmo1216	N-acetylmuramoyl-L-alanine amidase%2C family 4	3.44109	4.14738e-30	1.71989e-28
84	LMRG_00667	lmo1221	pheS	phenylalanine--tRNA ligase subunit alpha	2.43514	7.17774e-17	1.19551e-15
85	LMRG_00672	lmo1226	lmo1226	membrane protein	1.56345	8.06164e-06	4.33366e-05
86	LMRG_00681	lmo1235	lmo1235	aspartate kinase	1.79235	2.12199e-05	0.000104404
87	LMRG_00696	lmo1250	lmo1250	MFS transporter	3.30212	2.82221e-08	2.17225e-07
88	LMRG_00702	lmo1253	lmo1253	GntR family transcriptional regulator	2.04074	0.000302506	0.00117532
89	LMRG_00719	lmo1269	lmo1269	signal peptidase I	1.78608	5.54352e-05	0.000253704
90	LMRG_00725	lmo1275	topA	DNA topoisomerase I	1.68254	7.57315e-10	6.69072e-09
91	LMRG_00741	lmo1291	lmo1291	peptidoglycan O-acetyltransferase	1.0956	1.03564e-05	5.3684e-05
92	LMRG_00767	lmo1317	dxr	1-deoxy-D-xylulose-5-phosphate reductoisomerase	2.27033	1.9561e-08	1.52876e-07
93	LMRG_00768	lmo1318	lmo1318	RIP metalloprotease RseP	1.62217	7.13229e-12	7.54834e-11
94	LMRG_00770	lmo1320	polC	DNA polymerase III subunit alpha	1.29673	8.75894e-07	5.42627e-06
95	LMRG_00772	lmo1322	nusA	transcription termination/antitermination protein NusA	1.25579	3.08462e-07	2.06182e-06
96	LMRG_00778	lmo1328	truB	tRNA pseudouridine(55) synthase TruB	2.08925	1.93077e-06	1.13064e-05
97	LMRG_00779	lmo1329	ribC	bifunctional riboflavin kinase/FMN adenylyltransferase	1.72876	7.10519e-09	5.7751e-08
98	LMRG_00810	lmo1360	folD	bifunctional methylenetetrahydrofolate dehydrogenase/methenyltetrahydrofolate cyclohydrolase	3.4599	6.93005e-27	2.23522e-25
99	LMRG_00811	lmo1361	xseA	exodeoxyribonuclease 7 large subunit	2.11264	9.18152e-10	8.00723e-09
100	LMRG_00820	lmo1370	buk	butyrate kinase	1.82591	1.99452e-05	9.9092e-05
101	LMRG_00821	lmo1371	lmo1371	dihydrolipoyl dehydrogenase	1.38327	1.41717e-05	7.12796e-05
102	LMRG_00822	lmo1372	lmo1372	2-oxoisovalerate dehydrogenase subunit alpha	1.36516	9.0462e-06	4.80173e-05
103	LMRG_00823	lmo1373	lmo1373	2-oxoisovalerate dehydrogenase subunit beta	1.11743	0.00246028	0.00767941
104	LMRG_00824	lmo1374	lmo1374	branched-chain alpha-keto acid dehydrogenase subunit E2	2.12569	3.94816e-14	4.98302e-13
105	LMRG_00829	lmo1377	lisR	DNA-binding response regulator	1.44712	0.000514911	0.00188523
106	LMRG_00834	lmo1382	lmo1382	hypothetical protein	2.28453	2.23036e-09	1.90424e-08
107	LMRG_00836	lmo1384	lmo1384	sulfurtransferase	1.1206	0.00118877	0.00401926
108	LMRG_00841	lmo1389	lmo1389	sugar ABC transporter ATP-binding protein	1.54243	1.6088e-07	1.1351e-06
109	LMRG_00865	lmo1413	lmo1413	peptidoglycan-binding protein	1.22286	0.00500071	0.0145788
110	LMRG_00870	lmo1418	lmo1418	alkaline phosphatase family protein	1.66882	0.00619769	0.0175876
111	LMRG_00881	lmo1429	lmo1429	thiamine transporter thia	3.87634	0.000448176	0.001671
112	LMRG_00890	lmo1438	lmo1438	hypothetical protein	1.97225	4.01201e-16	6.12962e-15
113	LMRG_00913	lmo1461	lmo1461	hypothetical protein	3.0269	3.57323e-20	7.18891e-19
114	LMRG_00914	lmo1462	era	GTPase Era	1.43027	0.000182186	0.000746373
115	LMRG_00917	lmo1465	lmo1465	endoribonuclease YbeY	3.80764	2.93263e-32	1.41884e-30
116	LMRG_00949	lmo1802	lmo1802	DNA-binding protein	1.68675	0.00618277	0.0175712
117	LMRG_00951	lmo1804	smc	chromosome segregation protein SMC	2.26403	1.90175e-20	3.90338e-19
118	LMRG_00952	lmo1805	rnc	ribonuclease 3	2.34033	2.44191e-07	1.67634e-06
119	LMRG_00957	lmo1810	fapR	transcription factor FapR	1.05321	0.000903445	0.00317612
120	LMRG_00958	lmo1811	lmo1811	DNA helicase RecG	1.51829	0.00014209	0.000600265
121	LMRG_00964	lmo1817	lmo1817	thiamine pyrophosphokinase	1.59431	0.00165072	0.00539269
122	LMRG_00967	lmo1820	lmo1820	serine/threonine protein kinase	1.52384	7.25115e-10	6.43421e-09
123	LMRG_00975	lmo1828	lmo1828	YicC family protein	2.63764	5.65074e-28	1.97971e-26
124	LMRG_00990	lmo1843	lmo1843	RNA pseudouridine synthase	1.95121	2.71836e-16	4.249e-15
125	LMRG_00997	lmo1850	lmo1850	MarR family transcriptional regulator	1.46674	0.00907184	0.0243836
126	LMRG_00998	lmo1851	lmo1851	peptidase S41	2.01643	1.42025e-15	2.01814e-14
127	LMRG_01002	lmo1855	lmo1855	D-alanyl-D-alanine carboxypeptidase	1.37644	3.04277e-06	1.72707e-05
128	LMRG_01004	lmo1857	lmo1857	hypothetical protein	2.37259	4.46239e-11	4.44489e-10
129	LMRG_01007	lmo1860	msrA	peptide-methionine (S)-S-oxide reductase	1.60792	3.33952e-08	2.54154e-07
130	LMRG_01008	lmo1861	lmo1861	hypothetical protein	1.90766	8.0157e-08	5.85895e-07
131	LMRG_01014	lmo1867	lmo1867	pyruvate%2C phosphate dikinase	1.23386	0.010695	0.0282874
132	LMRG_01018	lmo1871	lmo1871	phosphoglucomutase	2.18634	8.54961e-05	0.00037685
133	LMRG_01021	lmo1874	thyA	thymidylate synthase	1.97789	7.56659e-05	0.000337178
134	LMRG_01023	lmo1877	fhs	formate--tetrahydrofolate ligase	1.45816	2.53721e-05	0.00012334
135	LMRG_01039	lmo1892	pbpA	penicillin-binding protein 2A	1.34121	5.33062e-11	5.18268e-10
136	LMRG_01046	lmo1899	dinG	ATP-dependent helicase DinG	1.76393	2.25808e-07	1.56601e-06
137	LMRG_01049	lmo1902	panB	3-methyl-2-oxobutanoate hydroxymethyltransferase	1.09183	2.37525e-05	0.000116301
138	LMRG_01057	lmo1910	lmo1910	oxidoreductase	2.00731	0.00116645	0.00396358
139	LMRG_01058	lmo1911	lmo1911	GGDEF domain-containing protein	2.11764	0.0128594	0.0332871
140	LMRG_01060	lmo1913	lmo1913	hypothetical protein	1.80358	0.00663094	0.0186106
141	LMRG_01062	lmo1915	lmo1915	NAD-dependent malic enzyme	1.14272	0.0133775	0.0344526
142	LMRG_01063	lmo1916	lmo1916	peptidase	1.53836	7.49512e-05	0.000334727
143	LMRG_01067	lmo1920	lmo1920	membrane protein	3.93348	0.019148	0.0472768
144	LMRG_01071	lmo1924	tyrA	prephenate dehydrogenase	3.33174	2.50547e-13	2.94284e-12
145	LMRG_01072	lmo1925	hisC	histidinol-phosphate transaminase	1.92809	0.000186458	0.00076081
146	LMRG_01073	lmo1926	lmo1926	chorismate mutase	3.60276	0.00561148	0.0160826
147	LMRG_01079	lmo1932	lmo1932	heptaprenyl diphosphate synthase subunit I	1.19063	0.00074043	0.00263957
148	LMRG_01080	lmo1933	folE	GTP cyclohydrolase I FolE	2.83364	8.85025e-16	1.29379e-14
149	LMRG_01084	lmo1937	engA	ribosome biogenesis GTPase Der	1.66285	3.49045e-09	2.95525e-08
150	LMRG_01086	lmo1939	cmk	cytidylate kinase	1.52401	2.53059e-07	1.72556e-06
151	LMRG_01087	lmo1940	lmo1940	L-asparaginase	1.35212	0.000442492	0.00165894
152	LMRG_01092	lmo1945	lmo1945	riboflavin transporter FmnP	3.4624	0.00790122	0.0216087
153	LMRG_01095	lmo1948	resD	DNA-binding response regulator	1.00165	0.000636512	0.00229325
154	LMRG_01097	lmo1950	scpB	SMC-Scp complex subunit ScpB	1.43562	0.0173454	0.0435133
155	LMRG_01098	lmo1951	scpA	segregation/condensation protein A	3.77924	2.44759e-31	1.0812e-29
156	LMRG_01099	lmo1952	lysA	diaminopimelate decarboxylase	2.32343	5.81791e-08	4.3304e-07
157	LMRG_01112	lmo1965	lmo1965	ADP-ribose pyrophosphatase	3.20115	0.00274077	0.00845105
158	LMRG_01123	lmo1976	lmo1976	oxidoreductase	1.76465	0.0002416	0.000956981
159	LMRG_01129	lmo1981	lmo1981	hypothetical protein	2.44003	0.00786696	0.0215731
160	LMRG_01168	lmo2019	ileS	isoleucine--tRNA ligase	1.43144	1.56323e-06	9.45379e-06
161	LMRG_01182	lmo2033	ftsA	cell division protein FtsA	1.28206	1.36658e-05	6.90768e-05
162	LMRG_01187	lmo2038	murE	UDP-N-acetylmuramoyl-L-alanyl-D-glutamate--2%2C6-diaminopimelate ligase	2.56002	9.26765e-17	1.5187e-15
163	LMRG_01188	lmo2039	pbpB	penicillin-binding protein 2B	1.71424	2.40904e-12	2.64603e-11
164	LMRG_01190	lmo2041	mraW	16S rRNA (cytosine(1402)-N(4))-methyltransferase	1.64542	4.87585e-11	4.76333e-10
165	LMRG_01192	lmo2043	lmo2043	MFS transporter	4.83931	0.00131928	0.00440917
166	LMRG_01195	lmo2046	lmo2046	2-dehydropantoate 2-reductase	1.54594	0.000525228	0.00191811
167	LMRG_01198	lmo2048	lmo2048	DNA-binding protein	2.45256	2.08073e-19	3.98872e-18
168	LMRG_01201	lmo2051	lmo2051	hypothetical protein	2.37213	4.12186e-07	2.67592e-06
169	LMRG_01204	lmo2054	lmo2054	hypothetical protein	1.6409	9.22647e-06	4.86651e-05
170	LMRG_01205	lmo2055	lmo2055	regulator	2.12595	1.99563e-15	2.79664e-14
171	LMRG_01206	lmo2056	lmo2056	hypothetical protein	1.4892	5.62595e-07	3.57248e-06
172	LMRG_01209	lmo2059	lmo2059	ion transporter	1.05036	0.017029	0.0428253
173	LMRG_01210	lmo2060	lmo2060	sulfurase	3.01875	3.19819e-07	2.11836e-06
174	LMRG_01211	lmo2061	lmo2061	hypothetical protein	2.45698	0.000451371	0.00167676
175	LMRG_01212	lmo2062	lmo2062	copper resistance protein	1.63856	3.16558e-05	0.000151352
176	LMRG_01222	lmo2071	lmo2071	hypothetical protein	4.66743	0.00952329	0.0253891
177	LMRG_01225	lmo2074	lmo2074	alpha/beta hydrolase	2.57766	3.15203e-06	1.77914e-05
178	LMRG_01227	lmo2076	lmo2076	ribosomal-protein-alanine N-acetyltransferase RimI	3.30882	6.69609e-05	0.000303716
179	LMRG_01228	lmo2077	lmo2077	tRNA (adenosine(37)-N6)-threonylcarbamoyltransferase complex dimerization subunit type 1 TsaB	2.26539	3.19494e-06	1.79837e-05
180	LMRG_01229	lmo2078	lmo2078	tRNA (adenosine(37)-N6)-threonylcarbamoyltransferase complex ATPase subunit type 1 TsaE	2.20765	0.00272836	0.00842558
181	LMRG_01230	lmo2079	lmo2079	hypothetical protein	1.41855	1.61822e-05	8.07916e-05
182	LMRG_01237	lmo2086	lmo2086	transcriptional regulator	2.18459	0.00196585	0.00632057
183	LMRG_01241	lmo2090	argG	argininosuccinate synthase	2.9566	1.25531e-13	1.50934e-12
184	LMRG_01271	lmo2117	lmo2117	N-acetyltransferase	2.12205	0.0135627	0.0347973
185	LMRG_01284	lmo2130	lmo2130	amino acid permease	1.56427	3.21382e-05	0.000153298
186	LMRG_01296	lmo1671	lmo1671	adhesin	1.60412	7.53658e-09	6.07711e-08
187	LMRG_01301	lmo1666	lmo1666	cell wall surface anchor protein	2.029	7.46215e-13	8.42394e-12
188	LMRG_01303	lmo1664	metK	methionine adenosyltransferase	2.32538	1.59033e-07	1.12598e-06
189	LMRG_01304	lmo1663	ansB	asparagine synthetase B	1.55868	1.1184e-08	8.87731e-08
190	LMRG_01307	lmo1660	leuS	leucine--tRNA ligase	1.62326	7.96719e-10	7.00837e-09
191	LMRG_01321	lmo1645	lmo1645	exonuclease	1.31226	0.000188042	0.000765735
192	LMRG_01342	lmo1624	lmo1624	transporter	2.15202	0.000143048	0.000603057
193	LMRG_01360	lmo1606	lmo1606	DNA translocase FtsK	4.62327	5.62174e-73	1.26926e-70
194	LMRG_01361	lmo1605	murC	UDP-N-acetylmuramate--L-alanine ligase	2.18971	2.62526e-11	2.65399e-10
195	LMRG_01377	lmo1590	argJ	bifunctional ornithine acetyltransferase/N-acetylglutamate synthase	4.32515	1.91938e-05	9.55927e-05
196	LMRG_01378	lmo1589	argB	acetylglutamate kinase	4.26429	0.000470614	0.00174505
197	LMRG_01379	lmo1588	argD	aspartate aminotransferase family protein	4.22496	0.000394322	0.00149769
198	LMRG_01399	lmo1568	lmo1568	membrane protein	1.35954	0.0142988	0.0365021
199	LMRG_01406	lmo1561	dnaB	helicase DnaB	1.85873	1.19966e-10	1.12337e-09
200	LMRG_01409	lmo1558	engB	GTP-binding protein	2.29927	9.71231e-05	0.000425332
201	LMRG_01412	lmo1556	hemC	hydroxymethylbilane synthase	2.23084	2.00741e-05	9.94891e-05
202	LMRG_01425	lmo1545	minC	septum site-determining protein MinC	1.15729	0.00155527	0.00511375
203	LMRG_01435	lmo1535	lmo1535	YebC/PmpR family DNA-binding transcriptional regulator	1.04319	0.00344421	0.0103837
204	LMRG_01438	lmo1532	ruvB	Holliday junction branch migration DNA helicase RuvB	1.36384	6.83482e-05	0.000309318
205	LMRG_01445	lmo1525	lmo1525	single-stranded-DNA-specific exonuclease RecJ	1.35674	1.5839e-05	7.92732e-05
206	LMRG_01449	lmo1521	lmo1521	N-acetylmuramoyl-L-alanine amidase	1.26005	7.50981e-08	5.54906e-07
207	LMRG_01457	lmo1513	lmo1513	cysteine desulfurase	1.93575	4.60877e-08	3.46853e-07
208	LMRG_01459	lmo1511	lmo1511	alpha/beta hydrolase	1.30647	0.000183231	0.000749148
209	LMRG_01462	lmo1508	lmo1508	two-component sensor histidine kinase	1.61554	1.02468e-05	5.32521e-05
210	LMRG_01470	lmo1500	lmo1500	alkaline phosphatase	2.04288	4.12242e-05	0.000192569
211	LMRG_01471	lmo1499	lmo1499	hypothetical protein	1.11808	0.000160448	0.000669467
212	LMRG_01493	lmo2350	lmo2350	N-acetyltransferase	2.78347	0.00771725	0.0212198
213	LMRG_01498	lmo2345	lmo2345	LLM class flavin-dependent oxidoreductase	2.07006	0.000137801	0.000583356
214	LMRG_01511	lmo2332	int	integrase	1.60296	5.081e-05	0.000234118
215	LMRG_01513	lmo2331	lmo2331	hypothetical protein	1.5587	2.26699e-05	0.000111269
216	LMRG_01523	lmo2321	lmo2321	hypothetical protein	2.43914	0.0141188	0.0361328
217	LMRG_01556	NA	NA	N-acetyltransferase	2.6801	1.46042e-27	4.94597e-26
218	LMRG_01567	lmo2264	lmo2264	membrane protein	2.06918	3.03144e-07	2.03297e-06
219	LMRG_01568	lmo2263	lmo2263	HAD family hydrolase	1.32799	0.00178193	0.00578416
220	LMRG_01570	lmo2261	lmo2261	DNA methyltransferase	1.66859	0.0134987	0.0347207
221	LMRG_01574	lmo2257	lmo2257	hypothetical protein	4.30867	0.0069215	0.0192664
222	LMRG_01580	lmo2251	lmo2251	peptide ABC transporter ATP-binding protein	1.91254	3.83772e-05	0.000180432
223	LMRG_01581	lmo2250	arpJ	glutamate ABC transporter permease	3.28504	5.6366e-22	1.3149e-20
224	LMRG_01582	lmo2249	lmo2249	anion permease	2.43682	6.80704e-08	5.04814e-07
225	LMRG_01591	lmo2241	lmo2241	GntR family transcriptional regulator	3.93886	7.83346e-09	6.26677e-08
226	LMRG_01594	lmo2238	lmo2238	MFS transporter	5.87761	3.72801e-05	0.000175761
227	LMRG_01620	lmo2212	hemE	uroporphyrinogen decarboxylase	1.97593	7.37282e-06	3.98446e-05
228	LMRG_01621	lmo2211	hemH	ferrochelatase	2.25337	1.19046e-10	1.11991e-09
229	LMRG_01629	lmo2203	lmo2203	N-acetylmuramoyl-L-alanine amidase	2.05837	3.47035e-12	3.77099e-11
230	LMRG_01653	lmo2179	lmo2179	peptidoglycan-binding protein	3.41933	2.13726e-14	2.80188e-13
231	LMRG_01654	lmo2178	lmo2178	cell surface protein	2.60372	1.22688e-21	2.77003e-20
232	LMRG_01656	lmo2176	lmo2176	TetR family transcriptional regulator	5.2383	0.000226204	0.000904816
233	LMRG_01674	lmo2158	lmo2158	CsbD family protein	2.31448	5.57147e-11	5.39106e-10
234	LMRG_01677	lmo2155	lmo2155	ribonucleoside-diphosphate reductase subunit alpha	1.57453	1.37066e-11	1.42101e-10
235	LMRG_01692	lmo2555	lmo2555	glycosyl transferase family 1	1.13496	1.236e-05	6.31041e-05
236	LMRG_01693	lmo2554	lmo2554	glycosyl transferase	1.30445	0.00435895	0.0127997
237	LMRG_01696	lmo2551	rho	transcription termination factor Rho	2.35996	3.52709e-07	2.31943e-06
238	LMRG_01726	lmo2522	lmo2522	peptidase M23	3.25091	1.50816e-40	9.5768e-39
239	LMRG_01730	lmo2518	lmo2518	transcriptional regulator	1.93803	1.18456e-16	1.89529e-15
240	LMRG_01741	lmo2507	ftsE	cell division ATP-binding protein FtsE	1.58631	1.39123e-14	1.8477e-13
241	LMRG_01742	lmo2506	ftsX	ABC transporter permease	1.73618	3.42268e-15	4.69925e-14
242	LMRG_01771	lmo2477	galE	UDP-glucose 4-epimerase GalE	1.93274	0.00223868	0.00708566
243	LMRG_01776	lmo2472	lmo2472	sporulation regulator WhiA	1.3078	0.00570969	0.0162951
244	LMRG_01797	lmo2451	lmo2451	preprotein translocase subunit SecG	1.38369	0.000396973	0.00150214
245	LMRG_01811	lmo2437	lmo2437	hypothetical protein	4.0007	9.76334e-18	1.68128e-16
246	LMRG_01812	lmo2436	lmo2436	transcription antiterminator BglG	1.30296	0.0201255	0.0494497
247	LMRG_01817	lmo2431	lmo2431	iron compound ABC transporter iron compound-binding protein%2C	1.73414	0.00124718	0.00418198
248	LMRG_01818	lmo2430	lmo2430	iron ABC transporter permease	4.06268	0.00271639	0.00840139
249	LMRG_01820	lmo2428	lmo2428	rod shape-determining protein RodA	3.20778	3.15273e-18	5.77149e-17
250	LMRG_01821	lmo2427	lmo2427	rod shape-determining protein RodA	1.52594	0.0126633	0.0328211
251	LMRG_01822	lmo2426	lmo2426	hypothetical protein	1.63164	2.36672e-06	1.37403e-05
252	LMRG_01840	lmo2408	lmo2408	transcriptional regulator	6.08026	4.46227e-06	2.47741e-05
253	LMRG_01844	lmo2404	lmo2404	anion permease	2.48041	1.20892e-15	1.74222e-14
254	LMRG_01847	lmo2401	lmo2401	haloacid dehalogenase	1.1927	0.000278818	0.00109234
255	LMRG_01848	lmo2400	lmo2400	N-acetyltransferase	2.59743	0.00324947	0.00991429
256	LMRG_01852	lmo2396	lmo2396	cell wall surface anchor protein	2.28405	0.000116158	0.000499015
257	LMRG_01877	lmo2821	inlJ	internalin	2.46663	2.48353e-05	0.00012102
258	LMRG_01895	lmo2802	rsmG	16S rRNA methyltransferase G	1.65355	1.61316e-10	1.48998e-09
259	LMRG_01909	lmo2788	bvrA	transcriptional antiterminator	1.17233	0.000541671	0.00196901
260	LMRG_01912	lmo2785	kat	catalase	1.9228	2.621e-10	2.36705e-09
261	LMRG_01913	lmo2784	lmo2784	transcriptional antiterminator	1.27006	0.0154402	0.0389746
262	LMRG_01925	lmo2770	gshAB	bifunctional glutamate--cysteine ligase/glutathione synthetase	1.28621	6.81268e-06	3.70143e-05
263	LMRG_01926	lmo2769	lmo2769	ABC transporter ATP-binding protein	3.10247	3.82436e-08	2.89966e-07
264	LMRG_01927	lmo2768	lmo2768	permease	1.68454	0.0177736	0.0444231
265	LMRG_01934	lmo2761	lmo2761	beta-glucosidase	2.73547	0.000941871	0.00329412
266	LMRG_01935	NA	NA	hypothetical protein	4.4873	0.000445884	0.00166858
267	LMRG_01941	lmo2755	lmo2755	acyl esterase	1.21432	0.0117442	0.0307676
268	LMRG_01946	lmo2750	lmo2750	aminodeoxychorismate synthase%2C component I	2.45041	1.61677e-06	9.71974e-06
269	LMRG_01948	lmo2748	lmo2748	general stress protein	2.14369	2.14544e-06	1.24915e-05
270	LMRG_01952	lmo2744	lmo2744	Crp/Fnr family transcriptional regulator	3.90369	0.000126339	0.000537073
271	LMRG_01972	lmo2724	lmo2724	VOC family protein	1.22292	0.0132854	0.0342588
272	LMRG_01978	lmo2718	cydA	cytochrome ubiquinol oxidase subunit I	1.28397	0.000375562	0.0014291
273	LMRG_01979	lmo2717	cydB	cytochrome D ubiquinol oxidase subunit II	2.58558	7.78117e-08	5.70807e-07
274	LMRG_01980	lmo2716	cydC	thiol reductant ABC exporter subunit CydD	1.87865	0.000679616	0.00243989
275	LMRG_01982	lmo2714	lmo2714	cell wall surface anchor protein	1.55819	3.72079e-05	0.000175761
276	LMRG_01983	lmo2713	lmo2713	hypothetical protein	1.73811	3.04195e-08	2.33254e-07
277	LMRG_01984	lmo2712	lmo2712	gluconate kinase	2.52299	7.91319e-05	0.000350318
278	LMRG_01987	lmo2710	lmo2710	hypothetical protein	1.41797	0.00150245	0.00496418
279	LMRG_02013	lmo0913	lmo0913	NAD-dependent succinate-semialdehyde dehydrogenase	2.38544	7.61964e-22	1.73968e-20
280	LMRG_02018	lmo0918	lmo0918	PTS fructose transporter subunit IIA	2.27687	0.000201853	0.000815438
281	LMRG_02020	lmo0920	lmo0920	hypothetical protein	2.72283	8.96717e-05	0.000393548
282	LMRG_02021	lmo0921	lmo0921	TIGR03943 family protein	2.86557	2.26213e-09	1.92328e-08
283	LMRG_02026	lmo0927	lmo0927	glycerol phosphate lipoteichoic acid synthase	1.30564	1.13013e-07	8.14332e-07
284	LMRG_02033	lmo0934	lmo0934	epoxyqueuosine reductase	1.28148	4.96809e-05	0.000229435
285	LMRG_02034	lmo0935	lmo0935	tRNA (uridine(34)/cytosine(34)/5-carboxymethylaminomethyluridine(34)-2'-O)-methyltransferase TrmL	1.45817	0.00123187	0.00415407
286	LMRG_02035	lmo0936	lmo0936	NADPH-dependent oxidoreductase	1.92981	1.58618e-09	1.37154e-08
287	LMRG_02049	lmo0950	lmo0950	hypothetical protein	1.06025	0.00621043	0.0175876
288	LMRG_02066	lmo0967	lmo0967	GTP pyrophosphokinase	2.29323	7.19898e-05	0.000322921
289	LMRG_02068	lmo0969	lmo0969	RNA pseudouridine synthase	1.11962	0.00227223	0.00716951
290	LMRG_02092	lmo0992	lmo0992	membrane protein	1.46526	0.000550369	0.00199705
291	LMRG_02114	lmo1014	gbuA	glycine/betaine ABC transporter ATP-binding protein	2.16317	4.7409e-06	2.6178e-05
292	LMRG_02115	lmo1015	gbuB	glycine/betaine ABC transporter permease	1.71048	0.00020453	0.000824614
293	LMRG_02116	lmo1016	gbuC	glycine/betaine ABC transporter substrate-binding protein	1.4833	3.01855e-06	1.71812e-05
294	LMRG_02140	lmo2596	rpsI	30S ribosomal protein S9	1.00934	0.000319871	0.00123805
295	LMRG_02210	lmo2665	lmo2665	PTS galactitol transporter subunit IIC	2.14938	0.00399321	0.0118977
296	LMRG_02213	lmo2668	lmo2668	PTS sugar transporter subunit IIA	1.46166	0.00179197	0.00580747
297	LMRG_02218	lmo2673	lmo2673	universal stress protein UspA	1.35947	0.00250942	0.00780922
298	LMRG_02225	lmo2680	kdpC	potassium-transporting ATPase C chain	1.08336	0.00853022	0.0231112
299	LMRG_02238	lmo2691	lmo2691	amidase	3.39291	1.81722e-51	1.60547e-49
300	LMRG_02240	lmo2693	tmk	thymidylate kinase	1.29917	0.00111078	0.00378708
301	LMRG_02248	lmo0823	lmo0823	oxidoreductase	1.42595	0.00593534	0.0168916
302	LMRG_02251	lmo0826	lmo0826	sodium:phosphate symporter	1.34772	1.40207e-05	7.06951e-05
303	LMRG_02256	lmo0833	lmo0833	hypothetical protein	2.55032	6.96901e-06	3.77627e-05
304	LMRG_02265	lmo0842	lmo0842	cell wall surface anchor protein	1.40537	3.24636e-06	1.82226e-05
305	LMRG_02270	lmo0847	lmo0847	glutamine ABC transporter permease	2.09071	4.52233e-11	4.46086e-10
306	LMRG_02289	lmo0866	lmo0866	ATP-dependent RNA helicase	1.81588	8.46167e-17	1.3979e-15
307	LMRG_02291	lmo0867	lmo0867	membrane protein	3.47399	1.87649e-06	1.10523e-05
308	LMRG_02307	lmo0883	lmo0883	membrane protein	2.08264	0.000617828	0.00222989
309	LMRG_02308	lmo0884	lmo0884	protoporphyrinogen oxidase	1.88673	1.92602e-06	1.13064e-05
310	LMRG_02310	lmo0886	alr	alanine racemase	1.98237	0.000172931	0.000714218
311	LMRG_02311	lmo0887	lmo0887	hypothetical protein	3.45696	1.67252e-31	7.55234e-30
312	LMRG_02312	lmo0888	lmo0888	mRNA interferase PemK	1.21451	0.00188966	0.00608523
313	LMRG_02313	lmo0889	RsbR	modulator protein RsbR	1.29062	7.46817e-05	0.000334258
314	LMRG_02315	lmo0891	rsbT	serine/threonine protein kinase	3.53832	1.04608e-16	1.7005e-15
315	LMRG_02316	lmo0892	rsbU	phosphoserine phosphatase	2.98831	1.21061e-31	5.5908e-30
316	LMRG_02379	lmo0130	lmo0130	bifunctional metallophosphatase/5'-nucleotidase	1.85555	1.40703e-07	1.00319e-06
317	LMRG_02384	lmo0135	lmo0135	peptide ABC transporter substrate-binding protein	1.72261	2.64313e-15	3.65364e-14
318	LMRG_02405	lmo0160	lmo0160	peptidoglycan-binding protein	1.29349	4.36221e-07	2.80506e-06
319	LMRG_02442	lmo0013	qoxA	cytochrome aa3 quinol oxidase subunit II	1.97042	2.26299e-12	2.49913e-11
320	LMRG_02448	lmo0019	lmo0019	hypothetical protein	1.8283	0.000404011	0.0015231
321	LMRG_02506	lmo1765	purH	bifunctional phosphoribosylaminoimidazolecarboxamide formyltransferase/inosine monophosphate cyclohydrolase	1.05681	0.00980561	0.0260118
322	LMRG_02511	lmo1760	pcrB	geranylgeranylglyceryl/heptaprenylglyceryl phosphate synthase	1.06246	0.00218067	0.00693334
323	LMRG_02530	lmo1741	lmo1741	two-component sensor histidine kinase	1.23467	0.000159774	0.000668026
324	LMRG_02550	lmo1721	lmo1721	transcriptional regulator	1.00183	0.000103157	0.000446939
325	LMRG_02580	lmo0291	lmo0291	metallo-hydrolase	1.61538	2.87927e-06	1.64345e-05
326	LMRG_02581	lmo0290	lmo0290	hypothetical protein	2.97217	2.91275e-12	3.1821e-11
327	LMRG_02583	lmo0288	lmo0288	cell wall metabolism sensor histidine kinase WalK	1.15524	0.00144976	0.00479791
328	LMRG_02585	lmo0286	lmo0286	diaminopimelate aminotransferase	1.3261	0.00622316	0.0175876
329	LMRG_02596	lmo0279	lmo0279	anaerobic ribonucleoside triphosphate reductase	1.33792	0.000329788	0.00127159
330	LMRG_02633	lmo0211	rplY	50S ribosomal protein L25/general stress protein Ctc	2.22487	7.56674e-08	5.57088e-07
331	LMRG_02636	lmo0214	mfd	transcription-repair coupling factor	2.52334	1.03374e-12	1.16053e-11
332	LMRG_02639	lmo0217	divL	cell division protein DIVIC	3.2416	1.75153e-29	6.97863e-28
333	LMRG_02641	lmo0219	tilS/hprT	bifunctional tRNA lysidine(34) synthetase TilS/hypoxanthine phosphoribosyltransferase	1.66785	3.36897e-13	3.86765e-12
334	LMRG_02651	lmo0258	rpoB	DNA-directed RNA polymerase subunit beta	1.24928	5.05644e-10	4.54632e-09
335	LMRG_02654	lmo0255	lmo0255	hypothetical protein	5.21663	0.00140752	0.00467333
336	LMRG_02660	lmo0246	nusG	transcription termination/antitermination protein NusG	2.13782	6.49543e-10	5.81441e-09
337	LMRG_02690	lmo2578	lmo2578	hypothetical protein	2.42284	8.54148e-07	5.30773e-06
338	LMRG_02708	lmo2561	argS	arginine--tRNA ligase	1.93838	5.98569e-11	5.76442e-10
339	LMRG_02709	lmo2560	rpoE	DNA-directed RNA polymerase subunit delta	1.42257	4.85989e-09	4.04725e-08
340	LMRG_02710	lmo2559	pyrG	CTP synthetase	1.3366	4.34525e-07	2.80303e-06
341	LMRG_02711	lmo2366	lmo2366	DeoR family transcriptional regulator	2.841	1.80242e-11	1.85915e-10
342	LMRG_02714	lmo2369	lmo2369	general stress protein 13	2.1016	1.04498e-05	5.38935e-05
343	LMRG_02751	lmo0186	lmo0186	hypothetical protein	4.39798	2.57026e-64	4.35231e-62
344	LMRG_02754	lmo0189	lmo0189	hypothetical protein	1.30653	0.00585702	0.0166921
345	LMRG_02755	lmo0190	ispE	4-diphosphocytidyl-2C-methyl-D-erythritol kinase	1.56834	2.38896e-06	1.37908e-05
346	LMRG_02761	lmo1687	lmo1687	hypothetical protein	1.55796	1.04067e-05	5.38077e-05
347	LMRG_02762	lmo1688	lmo1688	enoyl-[acyl-carrier-protein] reductase	2.25278	8.44743e-05	0.000373156
348	LMRG_02770	lmo1696	lmo1696	antibiotic resistance protein VanZ	1.76658	2.28685e-08	1.78041e-07
349	LMRG_02786	lmo0811	lmo0811	carbonic anhydrase	1.84071	1.18881e-11	1.2388e-10
350	LMRG_02794	lmo0803	lmo0803	Na+/H+ antiporter	1.55052	0.00142609	0.00472728
351	LMRG_02823	lmo1799	lmo1799	peptidoglycan-binding protein	4.72329	0.00821341	0.0223422
352	LMRG_02834	lmo1778	lmo1778	ABC transporter ATPase	1.88804	0.0013499	0.0045041
353	LMRG_02835	lmo1777	lmo1777	phosphohydrolase	2.9256	7.62509e-05	0.000338301
354	LMRG_02841	NA	NA	hypothetical protein	6.34398	9.95199e-06	5.21197e-05
355	LMRG_02845	lmo0902	lmo0902	GntR family transcriptional regulator	1.28023	0.0113494	0.0297959
356	LMRG_02848	NA	NA	hypothetical protein	2.65474	0.00955839	0.0254223
357	LMRG_02872	lmo0694	lmo0694	hypothetical protein	2.72092	4.70455e-25	1.30954e-23
358	LMRG_02909	lmo2558	ami	N-acetylmuramoyl-L-alanine amidase	1.70289	1.33782e-14	1.78846e-13
359	LMRG_02940	lmo1557	hemA	glutamyl-tRNA reductase	2.61211	1.15474e-08	9.13007e-08
360	LMRG_02949	lmo0945	lmo0945	MBL fold protein	1.41733	0.013541	0.0347855
361	LMRG_02980	lmo1978	lmo1978	glucose-6-phosphate dehydrogenase	2.27071	1.07851e-18	2.0292e-17

## Sheet: SUPPLEMENTARY 4
Table 4. List of up-regulated genes in intracellular WT
No	oldlocus	lmo	EGD_e_name	product	log2FoldChange	pvalue	padj
1	LMRG_00021	lmo0327	lmo0327	hypothetical protein	3.54022	1.86829e-16	2.94292e-15
2	LMRG_00065	lmo0373	lmo0373	PTS cellobiose transporter subunit IIC	3.23668	3.80797e-06	2.11995e-05
3	LMRG_00086	lmo0393	lmo0393	hypothetical protein	1.03263	0.0120545	0.0314439
4	LMRG_00094	lmo0401	lmo0401	alpha-mannosidase	2.4804	1.85712e-07	1.30577e-06
5	LMRG_00126	lmo0433	inlA	internalin-A	3.35595	4.89597e-33	2.48715e-31
6	LMRG_00127	lmo0434	inlB	internalin	3.86137	1.56686e-28	5.78883e-27
7	LMRG_00130	lmo0438	lmo0438	hypothetical protein	3.77826	0.000423913	0.00159517
8	LMRG_00135	lmo0443	lmo0443	transcriptional regulator	1.31335	0.000395687	0.00150007
9	LMRG_00136	lmo0444	lmo0444	phage infection protein	1.37291	0.000906281	0.00318059
10	LMRG_00169	lmo0488	lmo0488	LysR family transcriptional regulator	4.31255	6.43656e-09	5.27382e-08
11	LMRG_00170	lmo0489	lmo0489	2%2C4-dienoyl-CoA reductase	5.1081	0.00109753	0.00375451
12	LMRG_00177	lmo0496	lmo0496	hypothetical protein	4.81445	8.35766e-08	6.08701e-07
13	LMRG_00198	lmo0517	lmo0517	histidine phosphatase family protein	4.30436	0.0129712	0.0335337
14	LMRG_00200	lmo0519	lmrB	lincomycin resistance protein LmrB	1.45802	0.000207903	0.000836551
15	LMRG_00201	lmo0520	lmo0520	ROK family transcriptional regulator	3.75493	0.000506294	0.00186038
16	LMRG_00228	lmo0546	lmo0546	sorbitol-6-phosphate 2-dehydrogenase	3.77386	0.0054067	0.0155557
17	LMRG_00255	lmo0573	lmo0573	NCS2 family permease	2.50057	6.58969e-06	3.59953e-05
18	LMRG_00266	lmo0584	lmo0584	AI-2E family transporter	1.45597	5.48227e-05	0.000251467
19	LMRG_00273	lmo0591	lmo0591	hypothetical protein	1.89598	0.00412093	0.0121534
20	LMRG_00274	lmo0592	lmo0592	DUF1269 domain-containing family protein	1.20627	0.00402213	0.0119663
21	LMRG_00278	lmo0596	lmo0596	membrane protein	3.57432	3.20047e-07	2.11836e-06
22	LMRG_00283	lmo0600	lmo0600	hypothetical protein	4.84887	0.000276345	0.00108614
23	LMRG_00284	lmo0601	lmo0601	cell surface protein	1.51084	0.000867367	0.0030652
24	LMRG_00289	lmo0606	lmo0606	MarR family transcriptional regulator	1.55568	5.46655e-05	0.000251313
25	LMRG_00290	lmo0607	lmo0607	ABC transporter ATP-binding protein	2.97275	6.74803e-32	3.18884e-30
26	LMRG_00291	lmo0608	lmo0608	ABC transporter ATP-binding protein	3.60543	1.93827e-29	7.57417e-28
27	LMRG_00308	lmo0625	lmo0625	lipase/acylhydrolase	2.20114	0.00731722	0.0202846
28	LMRG_00309	lmo0626	lmo0626	membrane protein	1.31382	0.0144966	0.0369137
29	LMRG_00327	lmo0641	lmo0641	heavy metal translocating P-type ATPase	1.20388	2.9085e-05	0.000140382
30	LMRG_00340	lmo0653	lmo0653	membrane protein	2.33254	7.36744e-11	7.06162e-10
31	LMRG_00378	lmo0690	flaA	flagellin	1.80309	7.58576e-16	1.12513e-14
32	LMRG_00379	lmo0691	cheY	two-component system response regulator	2.93802	2.22998e-14	2.90469e-13
33	LMRG_00380	lmo0692	cheA	chemotaxis protein CheA	1.35628	2.93419e-07	1.97426e-06
34	LMRG_00381	lmo0693	lmo0693	flagellar motor switch protein FliN	2.17678	1.81585e-06	1.07262e-05
35	LMRG_00419	lmo0731	lmo0731	membrane protein	4.51914	0.00221603	0.00702491
36	LMRG_00425	lmo0737	lmo0737	hypothetical protein	4.0546	0.000973251	0.00339802
37	LMRG_00439	lmo0751	lmo0751	hypothetical protein	3.20637	0.00341904	0.0103385
38	LMRG_00451	lmo0763	lmo0763	ser/threonine protein phosphatase	2.03161	0.000178984	0.000736226
39	LMRG_00470	lmo0782	lmo0782	PTS mannose/fructose/sorbose transporter subunit IIC	1.11137	0.00411774	0.0121534
40	LMRG_00510	lmo1049	lmo1049	molybdopterin biosynthesis protein MoeB	2.32376	0.00899942	0.0242531
41	LMRG_00514	lmo1052	pdhA	pyruvate dehydrogenase (acetyl-transferring) E1 component subunit alpha	2.2613	4.60085e-20	9.16562e-19
42	LMRG_00515	lmo1053	PdhB	2-oxoisovalerate dehydrogenase subunit beta	3.08951	7.2202e-33	3.5784e-31
43	LMRG_00516	lmo1054	pdhC	dihydrolipoamide acetyltransferase	1.35294	1.83906e-10	1.69093e-09
44	LMRG_00517	lmo1055	PdhD	dihydrolipoyl dehydrogenase	1.93486	6.49295e-14	8.14424e-13
45	LMRG_00524	lmo1062	lmo1062	ABC transporter permease	4.78069	0.00953341	0.0253891
46	LMRG_00548	lmo1086	ispD2	2-C-methyl-D-erythritol 4-phosphate cytidylyltransferase	1.26673	6.24821e-06	3.43145e-05
47	LMRG_00559	lmo1116	lmo1116	AraC family transcriptional regulator	2.30501	0.000892984	0.00314479
48	LMRG_00560	lmo1117	lmo1117	glyoxalase/bleomycin resistance/dioxygenase family protein	3.58367	0.0117717	0.0307853
49	LMRG_00579	lmo1136	lmo1136	cell wall surface anchor protein	2.33645	0.000530391	0.00193146
50	LMRG_00581	lmo1138	lmo1138	ATP-dependent Clp protease proteolytic subunit	1.55402	0.00164248	0.00537443
51	LMRG_00661	lmo1215	lmo1215	N-acetylmuramoyl-L-alanine amidase	1.44198	0.0108708	0.0286877
52	LMRG_00670	lmo1224	lmo1224	ABC transporter permease	1.24109	1.3403e-05	6.8087e-05
53	LMRG_00676	lmo1230	lmo1230	colicin V biosynthesis protein	2.41399	0.00085164	0.00301487
54	LMRG_00677	lmo1231	lmo1231	DNA polymerase/3'-5' exonuclease PolX	3.36279	7.32698e-24	1.90877e-22
55	LMRG_00678	lmo1232	mutS2	endonuclease MutS2	1.19295	4.56038e-06	2.52499e-05
56	LMRG_00718	lmo1268	clpX	ATP-dependent Clp protease ATP-binding subunit ClpX	1.65095	2.58247e-11	2.62379e-10
57	LMRG_00723	lmo1273	rnhB	ribonuclease HII	1.51404	1.76141e-06	1.0435e-05
58	LMRG_00724	lmo1274	lmo1274	DNA-processing protein DprA	5.51813	0.00710784	0.019758
59	LMRG_00728	lmo1278	hslV	HslU--HslV peptidase proteolytic subunit	1.90944	2.37345e-06	1.37403e-05
60	LMRG_00729	lmo1279	hslU	HslU--HslV peptidase ATPase subunit	1.44549	2.31267e-07	1.59842e-06
61	LMRG_00739	lmo1289	lmo1289	hypothetical protein	2.54836	9.658e-14	1.17622e-12
62	LMRG_00743	lmo1293	glpD	glycerol-3-phosphate dehydrogenase	1.16166	0.000510448	0.00187226
63	LMRG_00745	lmo1295	lmo1295	RNA-binding protein Hfq	2.12683	0.00337643	0.0102249
64	LMRG_00748	lmo1298	glnR	MerR family transcriptional regulator	4.62608	3.55612e-23	8.60243e-22
65	LMRG_00752	lmo1302	lexA	LexA repressor	1.40933	4.23192e-05	0.000197231
66	LMRG_00753	lmo1303	yneA	cell division suppressor protein YneA	1.73635	1.25131e-05	6.37259e-05
67	LMRG_00754	lmo1304	lmo1304	hypothetical protein	2.45906	9.05051e-06	4.80173e-05
68	LMRG_00773	lmo1323	lmo1323	hypothetical protein	1.77007	0.00910115	0.02443
69	LMRG_00774	lmo1324	lmo1324	hypothetical protein	3.47561	2.53356e-13	2.95873e-12
70	LMRG_00782	lmo1332	rsgA1	ribosome small subunit-dependent GTPase	2.46882	3.89429e-14	4.94575e-13
71	LMRG_00783	lmo1333	lmo1333	hypothetical protein	1.0909	0.0144845	0.0369137
72	LMRG_00799	lmo1349	gcvPA	glycine dehydrogenase	1.35968	0.00152164	0.00501945
73	LMRG_00805	lmo1355	efp	elongation factor P	1.18792	0.000908166	0.00318171
74	LMRG_00806	lmo1356	lmo1356	acetyl-CoA carboxylase%2C biotin carboxyl carrier protein	3.32548	1.45599e-28	5.47882e-27
75	LMRG_00809	lmo1359	nusB	N utilization substance protein B	1.86597	0.0178322	0.0445149
76	LMRG_00826	lmo1375	lmo1375	peptidase M20	4.45591	1.7868e-30	7.56412e-29
77	LMRG_00850	lmo1398	recA	DNA recombination/repair protein RecA	2.23303	5.46819e-15	7.45729e-14
78	LMRG_00851	lmo1399	lmo1399	ribonuclease Y	1.03561	4.35132e-05	0.00020187
79	LMRG_00853	lmo1401	lmo1401	metallophosphoesterase	2.15155	1.70171e-06	1.01404e-05
80	LMRG_00858	lmo1406	pflB	formate acetyltransferase	1.60837	9.25678e-08	6.71778e-07
81	LMRG_00859	lmo1407	pflA	pyruvate formate-lyase-activating enzyme	4.98699	0.00680589	0.0189706
82	LMRG_00873	lmo1421	bilEA	glycine/betaine ABC transporter ATP-binding protein	2.78788	2.06464e-12	2.29254e-11
83	LMRG_00877	lmo1425	opuCD	carnitine transport permease OpuCD	6.69545	8.6472e-23	2.04315e-21
84	LMRG_00878	lmo1426	opuCC	carnitine transport-binding protein OpuCC	7.86779	5.61878e-18	1.00152e-16
85	LMRG_00879	lmo1427	opuCB	carnitine transport permease OpuCB	4.30551	2.8247e-07	1.91327e-06
86	LMRG_00880	lmo1428	opuCA	carnitine transport ATP-binding protein OpuCA	7.50516	7.57219e-09	6.0817e-08
87	LMRG_00885	lmo1433	lmo1433	pyridine nucleotide-disulfide oxidoreductase	4.37811	4.74125e-11	4.65421e-10
88	LMRG_00891	lmo1439	sodA	superoxide dismutase [Mn]	1.9596	1.92613e-09	1.65843e-08
89	LMRG_00896	lmo1444	prsA1	foldase	4.67363	0.00174761	0.00569093
90	LMRG_00906	lmo1454	rpoD	RNA polymerase sigma factor SigA	3.11567	6.64719e-25	1.82528e-23
91	LMRG_00908	lmo1456	lmo1456	DUF188 domain-containing protein	2.11525	0.000985634	0.00342947
92	LMRG_00921	lmo1468	lmo1468	hypothetical protein	1.33867	0.0010227	0.00354025
93	LMRG_00922	lmo1469	rpsU	30S ribosomal protein S21	1.38998	1.19926e-07	8.61093e-07
94	LMRG_00923	lmo1470	orf29	16S rRNA (uracil(1498)-N(3))-methyltransferase	1.58312	0.000450969	0.00167676
95	LMRG_00925	lmo1472	dnaJ	molecular chaperone DnaJ	3.85676	3.5838e-50	3.03428e-48
96	LMRG_00926	lmo1473	dnaK	molecular chaperone DnaK	5.96311	1.14948e-122	2.33574e-119
97	LMRG_00927	lmo1474	grpE	nucleotide exchange factor GrpE	4.29866	3.15531e-52	3.05314e-50
98	LMRG_00928	lmo1475	hrcA	HrcA family transcriptional regulator	4.8998	2.85638e-73	7.25522e-71
99	LMRG_00935	lmo1482	comEC	DNA internalization-related competence protein ComEC/Rec2	1.21581	0.000357166	0.00136496
100	LMRG_00936	lmo1483	comEB	ComE operon protein 2	1.59653	7.08386e-05	0.000319166
101	LMRG_00937	lmo1484	comEA	competence protein ComEA	7.19674	1.68795e-06	1.0088e-05
102	LMRG_00940	lmo1487	lmo1487	phosphohydrolase	1.04599	0.00250956	0.00780922
103	LMRG_00941	lmo1488	nadD	nicotinate-nicotinamide nucleotide adenylyltransferase	1.69139	8.0946e-07	5.04547e-06
104	LMRG_00942	lmo1489	lmo1489	RNA-binding protein	2.87635	6.08605e-05	0.000277907
105	LMRG_00986	lmo1839	pyrP	uracil transporter	3.92848	0.000493235	0.00181568
106	LMRG_00995	lmo1848	mntC	manganese transport system membrane protein MntC	1.27	0.00554515	0.0159149
107	LMRG_00999	lmo1852	lmo1852	mercuric ion-binding protein	5.37223	0.0119316	0.0311633
108	LMRG_01000	lmo1853	lmo1853	copper-translocating P-type ATPase	1.87778	7.199e-09	5.82803e-08
109	LMRG_01001	lmo1854	lmo1854	transcriptional regulator	2.76382	0.0175467	0.0439642
110	LMRG_01026	lmo1879	cspD	cold-shock protein	1.87557	0.0182876	0.0454839
111	LMRG_01066	lmo1919	lmo1919	hypothetical protein	1.22738	0.00241195	0.00755174
112	LMRG_01081	lmo1934	hup	transcriptional regulator	1.56895	2.50994e-07	1.71724e-06
113	LMRG_01108	lmo1961	lmo1961	Ferredoxin--NADP reductase 1	4.89609	0.000230564	0.000920443
114	LMRG_01109	lmo1962	lmo1962	TetR family transcriptional regulator	3.91158	2.24775e-11	2.30678e-10
115	LMRG_01110	lmo1963	lmo1963	ABC transporter permease	2.66596	0.000168539	0.00069925
116	LMRG_01113	lmo1966	lmo1966	hypothetical protein	3.48936	3.29061e-39	1.96662e-37
117	LMRG_01114	lmo1967	lmo1967	tellurite resistance protein TelA	3.42376	3.10803e-34	1.66198e-32
118	LMRG_01116	lmo1969	lmo1969	aldolase	4.25753	3.48471e-06	1.94531e-05
119	LMRG_01117	lmo1970	lmo1970	phosphotriesterase	5.92614	6.29646e-06	3.44863e-05
120	LMRG_01118	lmo1971	lmo1971	PTS ascorbate transporter subunit IIC	9.521	9.86528e-14	1.19323e-12
121	LMRG_01119	lmo1972	lmo1972	PTS lactose transporter subunit IIB	6.48107	0.000102058	0.000443232
122	LMRG_01121	lmo1974	lmo1974	GntR family transcriptional regulator	6.32958	8.62493e-16	1.26999e-14
123	LMRG_01122	lmo1975	dinB	DNA polymerase IV	1.77224	5.1173e-09	4.24423e-08
124	LMRG_01137	lmo1989	leuC	3-isopropylmalate dehydratase large subunit	2.74685	0.00208346	0.0066566
125	LMRG_01143	lmo1995	deoC	2-deoxyribose-5-phosphate aldolase	3.52225	1.84911e-14	2.43986e-13
126	LMRG_01147	lmo1999	lmo1999	SIS domain-containing protein	3.31816	0.0195387	0.0481244
127	LMRG_01154	lmo2006	alsS	acetolactate synthase AlsS	2.77698	1.30581e-16	2.07297e-15
128	LMRG_01165	lmo2016	cspLB	cold-shock protein CspLB	2.49872	1.61914e-25	4.98498e-24
129	LMRG_01167	lmo2018	dapF	diaminopimelate epimerase	1.08264	0.00539558	0.0155557
130	LMRG_01178	lmo2029	lmo2029	hypothetical protein	1.14906	0.00643837	0.0180951
131	LMRG_01218	lmo2068	groL	molecular chaperone GroEL	2.15305	1.24243e-14	1.67193e-13
132	LMRG_01219	lmo2069	groS	co-chaperone GroES	1.65737	4.46668e-09	3.75053e-08
133	LMRG_01238	lmo2087	lmo2087	multidrug efflux MATE transporter FepA	1.64403	0.000124333	0.000529655
134	LMRG_01256	lmo2103	pta	phosphate acetyltransferase	1.03642	0.00236982	0.00744862
135	LMRG_01258	lmo2105	lmo2105	ferrous iron transport protein B	5.85253	0.00230661	0.00726673
136	LMRG_01268	lmo2114	lmo2114	ABC transporter ATP-binding protein	4.91078	3.64539e-63	5.69803e-61
137	LMRG_01269	lmo2115	lmo2115	ABC transporter permease	2.2244	5.29182e-13	6.00725e-12
138	LMRG_01272	lmo2118	glmM	phosphoglucosamine mutase	1.00669	0.0177163	0.0443345
139	LMRG_01302	lmo1665	lmo1665	hypothetical protein	2.10097	5.72415e-07	3.62351e-06
140	LMRG_01309	lmo1658	rpsB	30S ribosomal protein S2	1.22617	5.81631e-09	4.78491e-08
141	LMRG_01311	lmo1656	lmo1656	hypothetical protein	5.15888	0.0185196	0.0460046
142	LMRG_01315	lmo1652	lmo1652	multidrug ABC transporter permease/ATP-binding protein	4.80466	2.54042e-45	1.84362e-43
143	LMRG_01316	lmo1651	lmo1651	multidrug ABC transporter ATP-binding protein	5.50322	3.06531e-69	6.22872e-67
144	LMRG_01317	lmo1650	lmo1650	membrane protein	4.34603	5.25699e-28	1.87407e-26
145	LMRG_01318	lmo1649	lmo1649	hypothetical protein	1.10871	9.55401e-06	5.01647e-05
146	LMRG_01344	lmo1622	lmo1622	NAD(P)H-hydrate dehydratase	2.50746	1.18013e-06	7.22298e-06
147	LMRG_01346	lmo1620	lmo1620	dipeptidase PepV	1.05231	0.000299794	0.00116925
148	LMRG_01347	lmo1619	dat	D-alanine aminotransferase	1.77393	2.09106e-05	0.000103132
149	LMRG_01355	lmo1611	lmo1611	aminopeptidase	4.00751	4.62624e-09	3.86853e-08
150	LMRG_01357	lmo1609	lmo1609	thiol reductase thioredoxin	6.481	9.90473e-05	0.000431897
151	LMRG_01366	lmo1601	lmo1601	general stress protein	2.23719	9.66681e-14	1.17622e-12
152	LMRG_01372	lmo1595	lmo1595	hypothetical protein	2.18862	0.00539994	0.0155557
153	LMRG_01385	lmo1582	lmo1582	site-specific DNA-methyltransferase	2.09462	8.06663e-14	9.99475e-13
154	LMRG_01389	lmo1578	lmo1578	dipeptidase	1.69193	0.000154661	0.000649322
155	LMRG_01396	lmo1571	pfkA	ATP-dependent 6-phosphofructokinase	3.6225	2.00427e-19	3.87873e-18
156	LMRG_01403	lmo1564	mutM	DNA-formamidopyrimidine glycosylase	2.02854	0.000525781	0.00191811
157	LMRG_01428	lmo1542	rplU	50S ribosomal protein L21	2.44248	6.88011e-28	2.36956e-26
158	LMRG_01430	lmo1540	rpmA	50S ribosomal protein L27	2.64405	5.32347e-21	1.1268e-19
159	LMRG_01431	lmo1539	lmo1539	glycerol transporter	3.66067	1.49136e-23	3.78806e-22
160	LMRG_01444	lmo1526	lmo1526	hypothetical protein	4.81107	1.35329e-21	3.02185e-20
161	LMRG_01451	lmo1519	aspS	aspartate--tRNA ligase	1.82809	1.58272e-06	9.54329e-06
162	LMRG_01454	lmo1516	lmo1516	ammonia channel protein	5.51595	6.52829e-05	0.000297432
163	LMRG_01456	lmo1514	lmo1514	recombinase RarA	1.64327	0.00109977	0.00375584
164	LMRG_01468	lmo1502	lmo1502	Holliday junction resolvase RuvX	2.03961	2.55194e-06	1.46072e-05
165	LMRG_01469	lmo1501	lmo1501	hypothetical protein	1.91886	0.000269879	0.00106278
166	LMRG_01483	lmo2359	lmo2359	hypothetical protein	7.7665	3.96871e-13	4.53057e-12
167	LMRG_01490	lmo2353	lmo2353	hypothetical protein	1.25416	0.000333208	0.00128234
168	LMRG_01502	lmo2341	lmo2341	carbohydrate kinase	1.69021	3.055e-05	0.000146409
169	LMRG_01505	lmo2338	pepC	aminopeptidase C	1.72559	0.0032273	0.00986147
170	LMRG_01506	lmo2337	lmo2337	DeoR family transcriptional regulator	1.8122	2.46414e-08	1.91112e-07
171	LMRG_01508	lmo2335	fruA	PTS fructose transporter subunit IIC	1.21877	1.96754e-06	1.14886e-05
172	LMRG_01577	lmo2254	lmo2254	NCS2 family permease	3.45027	1.12881e-16	1.82042e-15
173	LMRG_01599	lmo2233	lmo2233	LysR family transcriptional regulator	1.31924	0.0189868	0.0469358
174	LMRG_01608	lmo2224	lmo2224	DUF445 domain-containing protein	1.85317	1.90638e-10	1.73711e-09
175	LMRG_01615	lmo2217	lmo2217	hypothetical protein	1.00855	0.020212	0.0496024
176	LMRG_01622	lmo2210	lmo2210	hypothetical protein	3.22214	0.000977857	0.00340824
177	LMRG_01625	lmo2207	lmo2207	membrane protein	4.0443	1.02535e-15	1.48822e-14
178	LMRG_01626	lmo2206	clpB	chaperone protein ClpB	3.82045	1.3594e-41	8.91062e-40
179	LMRG_01627	lmo2205	gpmA	2%2C3-bisphosphoglycerate-dependent phosphoglycerate mutase	3.1814	8.54467e-06	4.58121e-05
180	LMRG_01632	lmo2200	lmo2200	MarR family transcriptional regulator	1.19602	3.47959e-05	0.000165586
181	LMRG_01636	lmo2196	oppA	peptide ABC transporter substrate-binding protein	1.17864	4.84413e-07	3.08566e-06
182	LMRG_01637	lmo2195	lmo2195	peptide ABC transporter permease	1.66246	1.35546e-06	8.27116e-06
183	LMRG_01639	lmo2193	oppD	ABC transporter ATP-binding protein	2.36629	6.38593e-12	6.79383e-11
184	LMRG_01641	lmo2191	spxA	regulatory protein Spx	2.77335	2.31879e-13	2.73941e-12
185	LMRG_01646	lmo2186	lmo2186	heme uptake protein IsdC	6.27751	0.000301624	0.00117414
186	LMRG_01655	lmo2177	lmo2177	membrane protein	3.35136	3.96168e-07	2.58017e-06
187	LMRG_01676	lmo2156	lmo2156	hypothetical protein	4.07219	1.50347e-10	1.395e-09
188	LMRG_01694	lmo2553	lmo2553	membrane protein	1.60569	0.00237168	0.00744862
189	LMRG_01702	lmo2545	thrB	homoserine kinase	2.44568	1.9758e-09	1.69402e-08
190	LMRG_01706	lmo2541	lmo2541	threonylcarbamoyl-AMP synthase	2.3188	0.000447071	0.00166994
191	LMRG_01714	lmo2534	atpE	F0F1 ATP synthase subunit C	3.48208	0.00105884	0.00364672
192	LMRG_01715	lmo2533	atpF	ATP synthase subunit B	1.7634	2.86434e-05	0.000138579
193	LMRG_01716	lmo2532	atpH	ATP synthase subunit delta	1.41329	9.79143e-05	0.000427875
194	LMRG_01718	lmo2530	atpG	ATP synthase subunit gamma	2.58836	2.73728e-17	4.63514e-16
195	LMRG_01724	lmo2524	fabZ	beta-hydroxyacyl-ACP dehydratase	1.56384	4.72755e-07	3.02088e-06
196	LMRG_01728	lmo2520	lmo2520	o-succinylbenzoate synthase	1.61786	0.00330183	0.0100439
197	LMRG_01745	lmo2503	cls	cardiolipin synthase	3.65012	6.74636e-16	1.00799e-14
198	LMRG_01746	lmo2502	lmo2502	membrane protein	2.04697	2.83962e-07	1.91698e-06
199	LMRG_01749	lmo2499	lmo2499	phosphate ABC transporter substrate-binding protein	4.03295	6.57896e-26	2.05668e-24
200	LMRG_01750	lmo2498	lmo2498	phosphate ABC transporter permease subunit PstC	3.50901	1.06073e-06	6.55139e-06
201	LMRG_01751	lmo2497	lmo2497	phosphate ABC transporter%2C permease protein PstA	3.67668	1.6698e-15	2.35628e-14
202	LMRG_01752	lmo2496	pstB2	phosphate ABC transporter ATP-binding protein	6.1985	2.00347e-25	5.90007e-24
203	LMRG_01754	lmo2494	lmo2494	phosphate transport system regulatory protein PhoU	2.70492	7.72898e-11	7.37337e-10
204	LMRG_01755	lmo2493	lmo2493	transcriptional regulator	5.98226	0.00180515	0.00584086
205	LMRG_01756	lmo2492	lmo2492	hypothetical protein	2.71062	0.000200336	0.000810922
206	LMRG_01761	lmo2487	lmo2487	DUF4097 domain-containing protein	4.59572	6.01578e-56	8.14937e-54
207	LMRG_01762	lmo2486	lmo2486	hypothetical protein	3.0296	1.92083e-25	5.7399e-24
208	LMRG_01763	lmo2485	lmo2485	PspC family transcriptional regulator	4.39493	0.000102083	0.000443232
209	LMRG_01764	lmo2484	lmo2484	membrane protein	3.42508	1.73391e-06	1.03021e-05
210	LMRG_01779	lmo2469	lmo2469	amino acid transporter	2.14935	3.82681e-07	2.50035e-06
211	LMRG_01780	lmo2468	clpP	ATP-dependent Clp protease proteolytic subunit	2.01725	1.55939e-06	9.45379e-06
212	LMRG_01785	lmo2463	lmo2463	membrane protein	4.88469	0.00805754	0.0220066
213	LMRG_01799	lmo2449	lmo2449	ribonuclease R	2.16367	1.10091e-20	2.30624e-19
214	LMRG_01809	lmo2439	lmo2439	hypothetical protein	5.07704	2.63401e-15	3.65364e-14
215	LMRG_01830	lmo2418	lmo2418	ABC transporter permease	2.32049	0.000732087	0.00261441
216	LMRG_01835	lmo2413	lmo2413	cysteine desulfurase	1.65138	1.14847e-06	7.0504e-06
217	LMRG_01853	lmo2845	lmo2845	MFS transporter	1.92416	0.00642198	0.018074
218	LMRG_01855	lmo2843	lmo2843	hypothetical protein	1.489	2.51313e-06	1.44665e-05
219	LMRG_01856	lmo2842	lmo2842	LacI family transcriptional regulator	3.79893	9.17219e-06	4.85362e-05
220	LMRG_01867	lmo2831	lmo2831	beta-phosphoglucomutase	5.07829	0.00335634	0.0101792
221	LMRG_01871	lmo2827	lmo2827	MarR family transcriptional regulator	1.78103	0.000707003	0.00253374
222	LMRG_01872	lmo2826	lmo2826	MFS transporter	3.24746	1.52022e-07	1.0801e-06
223	LMRG_01887	lmo2811	mnmE	tRNA uridine-5-carboxymethylaminomethyl(34) synthesis GTPase MnmE	1.8955	8.65127e-06	4.62615e-05
224	LMRG_01888	lmo2810	mnmG	tRNA uridine-5-carboxymethylaminomethyl(34) synthesis enzyme MnmG	1.06469	6.90661e-05	0.000311872
225	LMRG_01902	lmo2795	lmo2795	MurR/RpiR family transcriptional regulator	2.01733	0.00384316	0.0115181
226	LMRG_01906	lmo2791	parA	sporulation initiation inhibitor Soj	3.20483	2.1901e-17	3.73973e-16
227	LMRG_01907	lmo2790	parB	chromosome partitioning protein ParB	2.17262	2.9833e-05	0.000143651
228	LMRG_01936	lmo2760	lmo2760	ABC transporter ATP-binding protein	2.67597	1.04801e-07	7.57851e-07
229	LMRG_01937	lmo2759	lmo2759	O-acetyl-ADP-ribose deacetylase	2.83051	0.00289712	0.00890614
230	LMRG_01944	lmo2752	lmo2752	ABC transporter ATP-binding protein	1.95172	6.08716e-12	6.51006e-11
231	LMRG_01945	lmo2751	lmo2751	ABC transporter ATP-binding protein	2.86483	3.46251e-23	8.4769e-22
232	LMRG_01951	lmo2745	lmo2745	ABC transporter ATP-binding protein	3.31146	1.60863e-13	1.91154e-12
233	LMRG_01955	lmo2741	lmo2741	MFS transporter	1.21589	0.00430558	0.0126613
234	LMRG_01957	lmo2739	npdA	NAD-dependent protein deacylase	1.51286	0.0021211	0.00676621
235	LMRG_01958	lmo2738	lmo2738	hypothetical protein	1.15486	0.000318345	0.0012345
236	LMRG_01961	lmo2735	lmo2735	alpha-amylase	5.24097	0.00225426	0.00712389
237	LMRG_01963	lmo2733	lmo2733	PTS fructose transporter subunit IIABC	2.13972	0.0188153	0.0466252
238	LMRG_01971	lmo2725	lmo2725	MATE family efflux transporter	1.52581	0.00751077	0.0207389
239	LMRG_02003	lmo0903	lmo0903	osmotically inducible protein C	2.12946	0.000124085	0.000529655
240	LMRG_02010	lmo0910	lmo0910	membrane protein	4.40081	3.30259e-08	2.52288e-07
241	LMRG_02011	lmo0911	lmo0911	hypothetical protein	3.60976	0.000179849	0.000738291
242	LMRG_02019	lmo0919	lmo0919	ABC transporter ATP-binding protein	2.69957	1.45014e-13	1.73334e-12
243	LMRG_02025	lmo0926	lmo0926	TetR family transcriptional regulator	3.71473	0.00139543	0.00464078
244	LMRG_02051	lmo0952	lmo0952	membrane protein	2.94057	0.00116859	0.00396424
245	LMRG_02053	lmo0954	lmo0954	hypothetical protein	5.06554	7.11425e-10	6.34042e-09
246	LMRG_02054	lmo0955	lmo0955	hypothetical protein	4.78887	6.66533e-48	5.41758e-46
247	LMRG_02055	lmo0956	lmo0956	N-acetylglucosamine-6-phosphate deacetylase	1.30518	2.53691e-06	1.45621e-05
248	LMRG_02057	lmo0958	lmo0958	GntR family transcriptional regulator	1.02416	0.000398546	0.00150529
249	LMRG_02062	lmo0963	htpX	protease HtpX	1.67457	0.000155312	0.000650711
250	LMRG_02065	lmo0966	lmo0966	hypothetical protein	2.45973	0.00100942	0.00350024
251	LMRG_02070	lmo0971	dltD	D-alanyl-lipoteichoic acid biosynthesis protein DltD	1.53615	5.43893e-09	4.49264e-08
252	LMRG_02071	lmo0972	dltC	D-alanine--poly(phosphoribitol) ligase subunit 2	6.74678	1.10165e-06	6.78347e-06
253	LMRG_02072	lmo0973	dltB	D-alanyl-lipoteichoic acid biosynthesis protein DltB	3.02721	4.09733e-18	7.43372e-17
254	LMRG_02073	lmo0974	dltA	D-alanine--poly(phosphoribitol) ligase	2.56708	5.04557e-30	2.05052e-28
255	LMRG_02074	NA	NA	teichoic acid D-Ala incorporation-associated protein DltX	5.23968	1.99802e-36	1.12777e-34
256	LMRG_02076	lmo0976	lmo0976	N-acetyltransferase	1.53585	0.00516067	0.0149807
257	LMRG_02084	lmo0984	lmo0984	LytR family transcriptional regulator	3.26071	7.60907e-05	0.000338301
258	LMRG_02085	lmo0985	lmo0985	DUF3021 domain-containing protein	5.74387	0.00282215	0.00868881
259	LMRG_02086	lmo0986	lmo0986	methionine ABC transporter ATP-binding protein	3.24214	0.000122225	0.000522866
260	LMRG_02087	lmo0987	lmo0987	ABC transporter permease	4.09095	0.000225571	0.000904064
261	LMRG_02097	lmo0997	clpE	ATP-dependent Clp protease ATP-binding subunit	5.21249	3.08411e-75	1.04448e-72
262	LMRG_02111	lmo1011	lmo1011	2%2C3%2C4%2C5-tetrahydropyridine-2%2C6-dicarboxylate N-acetyltransferase	1.39802	6.62491e-06	3.60907e-05
263	LMRG_02113	lmo1013	lmo1013	mechanosensitive ion channel protein	2.40375	6.1097e-07	3.85556e-06
264	LMRG_02120	lmo1020	lmo1020	hypothetical protein	1.94786	1.35622e-05	6.87243e-05
265	LMRG_02128	lmo1028	lmo1028	hypothetical protein	1.07953	0.00240219	0.00753279
266	LMRG_02146	lmo2602	lmo2602	methyltransferase	2.05614	0.00669069	0.0187266
267	LMRG_02150	lmo2606	rpoA	DNA-directed RNA polymerase subunit alpha	2.24076	3.74902e-27	1.22871e-25
268	LMRG_02151	lmo2607	rpsK	30S ribosomal protein S11	1.53506	1.54523e-08	1.21232e-07
269	LMRG_02152	lmo2608	rpsM	30S ribosomal protein S13	2.34044	4.99938e-18	8.99004e-17
270	LMRG_02153	lmo2609	rpmJ	50S ribosomal protein L36	2.52508	4.07188e-11	4.07589e-10
271	LMRG_02156	lmo2612	secY	preprotein translocase subunit SecY	3.2008	2.10237e-53	2.24843e-51
272	LMRG_02157	lmo2613	rplO	50S ribosomal protein L15	5.92285	1.62293e-84	8.24449e-82
273	LMRG_02158	lmo2614	rpmD	50S ribosomal protein L30	2.76833	1.81078e-18	3.37568e-17
274	LMRG_02159	lmo2615	rpsE	30S ribosomal protein S5	2.59849	1.19025e-28	4.56337e-27
275	LMRG_02160	lmo2616	rplR	50S ribosomal protein L18	2.34234	1.63938e-21	3.58196e-20
276	LMRG_02161	lmo2617	rplF	50S ribosomal protein L6	1.3451	5.47188e-08	4.08782e-07
277	LMRG_02162	lmo2618	rpsH	30S ribosomal protein S8	1.17928	6.00288e-06	3.30565e-05
278	LMRG_02163	lmo2619	rpsZ	30S ribosomal protein S14 type Z	2.72002	1.97549e-07	1.38421e-06
279	LMRG_02164	lmo2620	rplE	50S ribosomal protein L5	3.62154	9.91053e-53	1.00691e-50
280	LMRG_02165	lmo2621	rplX	50S ribosomal protein L24	1.83995	3.31116e-13	3.82289e-12
281	LMRG_02166	lmo2622	rplN	50S ribosomal protein L14	5.95589	6.70922e-74	1.94759e-71
282	LMRG_02167	lmo2623	rpsQ	30S ribosomal protein S17	4.09684	1.12849e-46	8.49296e-45
283	LMRG_02169	lmo2625	rplP	50S ribosomal protein L16	2.36272	1.92567e-24	5.14864e-23
284	LMRG_02171	lmo2627	rplV	50S ribosomal protein L22	2.03735	5.46132e-20	1.07742e-18
285	LMRG_02172	lmo2628	rpsS	30S ribosomal protein S19	2.22058	2.66623e-20	5.41778e-19
286	LMRG_02173	lmo2629	rplB	50S ribosomal protein L2	3.38891	4.69304e-47	3.66779e-45
287	LMRG_02175	lmo2631	rplD	50S ribosomal protein L4	4.13625	2.50841e-54	2.99828e-52
288	LMRG_02176	lmo2632	rplC	50S ribosomal protein L3	2.55073	4.36176e-25	1.23099e-23
289	LMRG_02179	lmo2634	lmo2634	cobalt ABC transporter ATP-binding protein	1.38079	0.000178269	0.000734774
290	LMRG_02185	lmo2640	lmo2640	heptaprenyl diphosphate synthase subunit I	1.64643	0.00366738	0.0110239
291	LMRG_02188	lmo2643	lmo2643	hypothetical protein	2.57652	3.931e-05	0.000184051
292	LMRG_02198	lmo2653	tuf	elongation factor Tu	2.99131	1.66771e-43	1.16855e-41
293	LMRG_02199	lmo2654	fusA	elongation factor G	1.93762	4.40137e-16	6.67432e-15
294	LMRG_02200	lmo2655	rpsG	30S ribosomal protein S7	3.18029	1.95726e-37	1.13633e-35
295	LMRG_02201	lmo2656	rpsL	30S ribosomal protein S12	3.89575	2.64989e-61	3.84613e-59
296	LMRG_02221	lmo2676	lmo2676	type VI secretion protein ImpB	1.35603	1.00433e-05	5.23284e-05
297	LMRG_02223	lmo2678	lmo2678	DNA-binding response regulator	1.49807	0.000154315	0.00064921
298	LMRG_02228	lmo2683	lmo2683	PTS sugar transporter subunit IIB	2.57015	0.014299	0.0365021
299	LMRG_02229	lmo2684	lmo2684	PTS lactose transporter subunit IIC	3.10029	1.5447e-21	3.41178e-20
300	LMRG_02230	lmo2685	lmo2685	PTS mannose transporter subunit IIA	5.19161	3.62741e-07	2.37771e-06
301	LMRG_02237	lmo2690	lmo2690	TetR family transcriptional regulator	1.65965	0.000818798	0.00290366
302	LMRG_02245	lmo0820	lmo0820	N-acetyltransferase	1.47059	1.16791e-05	5.9778e-05
303	LMRG_02249	lmo0824	lmo0824	hypothetical protein	3.67877	0.00675504	0.0188807
304	LMRG_02258	lmo0835	lmo0835	peptidoglycan-binding protein	2.77925	0.0122925	0.0319283
305	LMRG_02261	lmo0838	uhpT	hexose phosphate transporter	5.25739	6.61945e-07	4.16431e-06
306	LMRG_02262	lmo0839	lmo0839	tetracycline resistance MFS efflux pump	3.43231	0.00346241	0.0104231
307	LMRG_02264	lmo0841	lmo0841	calcium-transporting ATPase	1.36173	6.96076e-07	4.36551e-06
308	LMRG_02272	lmo0849	lmo0849	amidase	1.29343	0.00386847	0.0115769
309	LMRG_02328	lmo0077	lmo0077	hypothetical protein	5.94466	0.00123499	0.00415481
310	LMRG_02346	lmo0097	mptC	PTS mannose/fructose/sorbose transporter subunit IIC	2.27446	9.24445e-06	4.86651e-05
311	LMRG_02348	lmo0099	lmo0099	hypothetical protein	4.09812	1.34544e-07	9.62655e-07
312	LMRG_02361	lmo0112	lmo0112	cAMP-binding protein	1.27291	0.00116134	0.00395284
313	LMRG_02372	lmo0123	lmo0123	minor structural protein	1.85009	0.00242915	0.00759391
314	LMRG_02397	lmo0152	lmo0152	peptide ABC transporter substrate-binding protein	1.29449	2.21386e-07	1.5406e-06
315	LMRG_02398	lmo0153	lmo0153	zinc ABC transporter substrate-binding protein	2.71934	9.98525e-06	5.21594e-05
316	LMRG_02408	lmo0163	lmo0163	stage 0 sporulation protein	1.45438	0.000485517	0.00179703
317	LMRG_02414	lmo0169	lmo0169	glucose transporter GlcU	1.72873	0.00567943	0.0162315
318	LMRG_02422	lmo2851	lmo2851	AraC family transcriptional regulator	5.63212	0.00404528	0.0120176
319	LMRG_02434	lmo0006	gyrB	DNA gyrase subunit B	1.96592	9.06174e-14	1.11597e-12
320	LMRG_02435	lmo0007	gyrA	DNA gyrase subunit A	2.18668	5.61741e-17	9.43353e-16
321	LMRG_02449	lmo0020	lmo0020	GntR family transcriptional regulator	3.67764	0.00327184	0.0099676
322	LMRG_02460	lmo0031	lmo0031	LacI family transcriptional regulator	1.58729	0.0165632	0.0417572
323	LMRG_02473	lmo0044	rpsF	30S ribosomal protein S6	2.08502	7.03127e-18	1.2424e-16
324	LMRG_02475	lmo0046	rpsR	30S ribosomal protein S18	2.69776	0.000105118	0.000454469
325	LMRG_02476	lmo0047	lmo0047	hypothetical protein	2.59609	3.05185e-25	8.85909e-24
326	LMRG_02486	lmo0056	lmo0056	virulence factor EsxA	4.70082	1.92487e-12	2.14908e-11
327	LMRG_02488	lmo0058	lmo0058	type VII secretion protein EssA	6.23782	0.000488057	0.00180315
328	LMRG_02496	lmo1775	purE	5-(carboxyamino)imidazole ribonucleotide mutase	3.31329	0.000289574	0.00113156
329	LMRG_02498	lmo1773	purB	adenylosuccinate lyase	1.92837	9.66608e-09	7.70254e-08
330	LMRG_02512	lmo1759	pcrA	DNA helicase PcrA	1.07183	0.000278997	0.00109234
331	LMRG_02525	lmo1746	lmo1746	ABC transporter permease	3.05976	8.10601e-10	7.09975e-09
332	LMRG_02526	lmo1745	lmo1745	DNA-binding response regulator	1.51955	8.9826e-06	4.79072e-05
333	LMRG_02527	lmo1744	lmo1744	NAD dependent epimerase/dehydratase	1.56044	0.00214558	0.00683357
334	LMRG_02537	lmo1734	lmo1734	glutamate synthase subunit alpha	4.04256	1.34999e-30	5.83656e-29
335	LMRG_02538	lmo1733	lmo1733	glutamate synthase subunit beta	4.80161	9.18614e-42	6.22208e-40
336	LMRG_02552	lmo1719	lmo1719	PTS mannose transporter subunit IIA	5.45287	0.000172728	0.000714218
337	LMRG_02553	lmo1718	lmo1718	hypothetical protein	1.61323	0.000219752	0.000882482
338	LMRG_02558	lmo1711	lmo1711	aminopeptidase	1.08799	6.68854e-05	0.000303716
339	LMRG_02574	NA	NA	N-acetyltransferase	6.08074	0.000787002	0.00279578
340	LMRG_02597	lmo0278	lmo0278	ABC transporter ATP-binding protein	2.39669	0.000195363	0.000792369
341	LMRG_02599	lmo0276	lmo0276	haloacid dehalogenase	2.13369	0.00218373	0.00693334
342	LMRG_02605	lmo0271	lmo0271	aryl-phospho-beta-D-glucosidase	1.19937	0.000557037	0.00201765
343	LMRG_02606	lmo0270	lmo0270	hypothetical protein	4.79854	1.95818e-21	4.18844e-20
344	LMRG_02616	lmo0194	lmo0194	peptide ABC transporter ATP-binding protein	2.19667	4.49451e-07	2.88102e-06
345	LMRG_02617	lmo0195	lmo0195	ABC transporter permease	2.10529	2.34962e-11	2.39921e-10
346	LMRG_02622	lmo0200	prfA	listeriolysin regulatory protein	1.89612	1.24126e-15	1.77623e-14
347	LMRG_02623	lmo0201	plcA	1-phosphatidylinositol phosphodiesterase	3.35511	3.27835e-34	1.7081e-32
348	LMRG_02624	lmo0202	hly	listeriolysin O	5.31466	3.92803e-98	2.66059e-95
349	LMRG_02625	lmo0203	mpl	peptidase M4	5.21633	1.08855e-51	1.00543e-49
350	LMRG_02626	lmo0204	actA	actin assembly-inducing protein	4.52839	2.57363e-68	4.7542e-66
351	LMRG_02628	lmo0206	lmo0206	hypothetical protein	5.87831	1.68667e-28	6.12022e-27
352	LMRG_02629	lmo0207	lmo0207	hypothetical protein	1.70138	1.62215e-06	9.72335e-06
353	LMRG_02630	lmo0208	lmo0208	hypothetical protein	5.5693	0.00541236	0.0155557
354	LMRG_02634	lmo0212	lmo0212	N-acetyltransferase	2.63538	0.00863039	0.0233204
355	LMRG_02655	lmo0251	rplL	50S ribosomal protein L7/L12	4.77596	3.19423e-55	4.05667e-53
356	LMRG_02656	lmo0250	rplJ	50S ribosomal protein L10	5.45024	1.87643e-53	2.11828e-51
357	LMRG_02658	lmo0248	rplK	50S ribosomal protein L11	1.47233	2.39858e-07	1.65217e-06
358	LMRG_02671	lmo0235	ispD1	2-C-methyl-D-erythritol 4-phosphate cytidylyltransferase	1.99695	3.1479e-06	1.77914e-05
359	LMRG_02672	lmo0234	lmo0234	PIN/TRAM domain-containing protein	1.41289	2.66364e-07	1.8102e-06
360	LMRG_02673	lmo0233	radA	DNA repair protein RadA	1.75219	3.53845e-05	0.000167994
361	LMRG_02674	lmo0232	clpC	ATP-dependent Clp protease ATP-binding subunit ClpC	2.0135	3.22415e-14	4.12043e-13
362	LMRG_02675	lmo0231	lmo0231	ATP--guanido phosphotransferase	3.66254	1.776e-26	5.6388e-25
363	LMRG_02676	lmo0230	lmo0230	excinuclease Uvr	4.18696	0.00395499	0.0118011
364	LMRG_02677	lmo0229	lmo0229	CtsR family transcriptional regulator	3.04575	2.53318e-08	1.9572e-07
365	LMRG_02693	lmo2575	lmo2575	cation transporter	5.15983	4.97855e-12	5.38107e-11
366	LMRG_02741	lmo0176	lmo0176	glucose transporter GlcU	1.7242	0.0199616	0.0491064
367	LMRG_02748	lmo0183	lmo0183	alpha-glucosidase	3.56512	0.00259188	0.00805306
368	LMRG_02752	lmo0187	lmo0187	ribonuclease M5	2.56221	2.76799e-05	0.000134237
369	LMRG_02753	lmo0188	ksgA	ribosomal RNA small subunit methyltransferase A	2.34927	3.03765e-05	0.000145922
370	LMRG_02768	lmo1694	lmo1694	CDP-abequose synthase	1.639	1.42737e-05	7.16152e-05
371	LMRG_02800	lmo2140	lmo2140	ABC transporter permease	1.92094	0.00261607	0.00811582
372	LMRG_02814	lmo1790	lmo1790	MBL fold hydrolase	2.13388	0.00633057	0.0178415
373	LMRG_02819	lmo1795	lmo1795	gamma-glutamyl-gamma-aminobutyrate hydrolase	2.64595	1.33712e-10	1.24634e-09
374	LMRG_02820	lmo1796	lmo1796	KH domain-containing protein	2.52255	0.0153736	0.0389031
375	LMRG_02825	lmo1786	inlC	internalin	6.77693	2.41072e-77	9.79716e-75
376	LMRG_02827	lmo1785	infC	translation initiation factor IF-3	3.25854	1.04339e-18	1.98147e-17
377	LMRG_02869	lmo0783	lmo0783	PTS mannose transporter subunit IIAB	1.59031	0.00626826	0.0176904
378	LMRG_02900	lmo2773	lmo2773	transcriptional antiterminator	2.51021	4.18206e-09	3.52612e-08
379	LMRG_02906	lmo2610	infA	translation initiation factor IF-1	3.25954	3.07871e-16	4.77553e-15
380	LMRG_02920	lmo2324	lmo2324	phage antirepressor Ant	2.02545	0.00751174	0.0207389
381	LMRG_02924	lmo2222	lmo2222	ser/threonine protein phosphatase	1.79111	3.62416e-05	0.000171662
382	LMRG_02946	NA	NA	hypothetical protein	3.91327	0.00392436	0.0117269
383	LMRG_02958	lmo1706	lmo1706	ribonuclease yfkH	1.503	0.00817997	0.0222811
384	LMRG_02959	lmo1712	lmo1712	MFS transporter	2.71138	2.05215e-07	1.43298e-06

## Sheet: SUPPLEMENTARY 5
Table 5. List of up-regulated genes in extracellular DsigL
No	oldlocus	lmo	EGD_e_name	product	log2FoldChange	pvalue	padj
1	LMRG_00059	lmo0367	lmo0367	deferrochelatase/peroxidase EfeB	4.25149	0.0034301	0.0189985
2	LMRG_00068	lmo0376	lmo0376	transcriptional regulator	1.53737	0.00266977	0.0156536
3	LMRG_00087	lmo0394	lmo0394	peptidase P60	3.31254	8.16578e-22	9.42834e-20
4	LMRG_00154	NA	NA	hypothetical protein	5.82535	0.00250326	0.0147929
5	LMRG_00173	lmo0492	lmo0492	LysR family transcriptional regulator	1.77731	0.00332513	0.018554
6	LMRG_00187	lmo0506	lmo0506	galactitol-1-phosphate 5-dehydrogenase	3.16871	0.00022466	0.00187341
7	LMRG_00192	lmo0511	lmo0511	glutamine amidotransferase	4.22136	7.8084e-05	0.000741798
8	LMRG_00220	lmo0538	lmo0538	peptidase M20	1.99769	0.000526974	0.00407726
9	LMRG_00222	lmo0540	lmo0540	penicillin-binding protein X	1.05958	0.00771762	0.0373682
10	LMRG_00264	lmo0582	iap	peptidoglycan-binding protein LysM	1.00853	0.000501889	0.00390329
11	LMRG_00269	lmo0587	lmo0587	hypothetical protein	3.20501	4.87937e-11	1.49468e-09
12	LMRG_00272	lmo0590	lmo0590	hypothetical protein	1.70088	0.00161339	0.0103044
13	LMRG_00331	lmo0644	lmo0644	hypothetical protein	1.31938	0.00276771	0.015917
14	LMRG_00333	lmo0646	lmo0646	glyoxalase	1.75202	0.000844915	0.00621632
15	LMRG_00350	lmo0663	lmo0663	hypothetical protein	1.10712	0.0105011	0.0474764
16	LMRG_00354	lmo0667	lmo0667	multidrug ABC transporter ATP-binding protein	2.22143	0.000353269	0.00282051
17	LMRG_00357	lmo0669	lmo0669	NAD(P)-dependent oxidoreductase	2.40825	4.70696e-12	1.76629e-10
18	LMRG_00367	lmo0679	lmo0679	flagellar biosynthesis protein FlhB	4.93961	4.20638e-17	3.00656e-15
19	LMRG_00368	lmo0680	lmo0680	flagellar biosynthesis protein FlhA	1.83341	0.0014081	0.00926999
20	LMRG_00371	lmo0683	cheR	chemotaxis protein methyltransferase	1.89992	9.73462e-05	0.000896421
21	LMRG_00373	lmo0685	motA	flagellar motor protein MotA	2.43667	0.000182465	0.00155614
22	LMRG_00384	lmo0695	lmo0695	flagellar hook protein	1.91782	6.23693e-09	1.31854e-07
23	LMRG_00390	lmo0701	lmo0701	hypothetical protein	1.10693	0.00384273	0.0210508
24	LMRG_00394	lmo0705	lmo0705	flagellar hook-associated protein FlgK	1.83988	2.40318e-07	4.00796e-06
25	LMRG_00396	lmo0707	lmo0707	flagellar cap protein FliD	1.64025	1.21259e-05	0.000141093
26	LMRG_00399	lmo0710	lmo0710	flagellar biosynthesis protein FlgB	1.72578	0.000204921	0.00172801
27	LMRG_00403	lmo0714	lmo0714	flagellar motor switch protein FliG	1.49955	2.6464e-05	0.00028172
28	LMRG_00404	lmo0715	lmo0715	flagellar assembly protein FliH	1.87409	4.82642e-06	6.41102e-05
29	LMRG_00411	lmo0722	lmo0722	pyruvate oxidase	1.74821	7.23479e-07	1.1431e-05
30	LMRG_00412	lmo0723	lmo0723	methyl-accepting chemotaxis protein	1.65859	1.88006e-09	4.65196e-08
31	LMRG_00420	lmo0732	lmo0732	cell wall surface anchor protein	2.31441	0.000113995	0.00102459
32	LMRG_00491	lmo1030	lmo1030	LacI family transcriptional regulator	2.5337	0.00118626	0.00813047
33	LMRG_00618	lmo1172	lmo1172	Fis family transcriptional regulator	2.48357	0.00210525	0.0127935
34	LMRG_00662	lmo1216	lmo1216	N-acetylmuramoyl-L-alanine amidase%2C family 4	2.28765	3.6798e-08	6.81898e-07
35	LMRG_00672	lmo1226	lmo1226	membrane protein	1.59546	0.00227218	0.0136422
36	LMRG_00696	lmo1250	lmo1250	MFS transporter	2.88427	0.00768205	0.0373164
37	LMRG_00719	lmo1269	lmo1269	signal peptidase I	1.84059	0.00272741	0.0157497
38	LMRG_00725	lmo1275	topA	DNA topoisomerase I	1.65007	9.48356e-07	1.46751e-05
39	LMRG_00778	lmo1328	truB	tRNA pseudouridine(55) synthase TruB	2.24403	0.00233568	0.0139547
40	LMRG_00810	lmo1360	folD	bifunctional methylenetetrahydrofolate dehydrogenase/methenyltetrahydrofolate cyclohydrolase	1.83417	6.42615e-06	8.4611e-05
41	LMRG_00822	lmo1372	lmo1372	2-oxoisovalerate dehydrogenase subunit alpha	1.47905	0.000785788	0.00592697
42	LMRG_00824	lmo1374	lmo1374	branched-chain alpha-keto acid dehydrogenase subunit E2	1.32731	0.00102238	0.00720466
43	LMRG_00876	lmo1424	mntH	divalent metal cation transporter	1.33093	0.00223605	0.0134792
44	LMRG_00881	lmo1429	lmo1429	thiamine transporter thia	5.08923	0.00238982	0.0141783
45	LMRG_00913	lmo1461	lmo1461	hypothetical protein	1.65026	0.00263258	0.0154961
46	LMRG_00967	lmo1820	lmo1820	serine/threonine protein kinase	1.55519	2.84299e-05	0.00029663
47	LMRG_00975	lmo1828	lmo1828	YicC family protein	1.31514	0.000377241	0.0029802
48	LMRG_00994	lmo1847	mntA	manganese-binding lipoprotein MntA	2.37129	1.11246e-12	4.77086e-11
49	LMRG_00996	lmo1849	mntB	manganese transport system ATP-binding protein MntB	1.96688	3.68426e-06	5.07346e-05
50	LMRG_00998	lmo1851	lmo1851	peptidase S41	1.37403	0.00049438	0.00386492
51	LMRG_01002	lmo1855	lmo1855	D-alanyl-D-alanine carboxypeptidase	1.19922	0.00308357	0.0174658
52	LMRG_01008	lmo1861	lmo1861	hypothetical protein	1.7604	0.0108574	0.0487933
53	LMRG_01010	lmo1863	lmo1863	hypothetical protein	1.15508	0.0101827	0.0464566
54	LMRG_01030	lmo1883	lmo1883	chitinase	2.37753	0.00316609	0.0178115
55	LMRG_01098	lmo1951	scpA	segregation/condensation protein A	2.52651	4.36452e-06	5.84924e-05
56	LMRG_01124	lmo1977	rnz	ribonuclease Z	2.70347	0.00678235	0.0334648
57	LMRG_01182	lmo2033	ftsA	cell division protein FtsA	1.61943	2.84575e-05	0.00029663
58	LMRG_01187	lmo2038	murE	UDP-N-acetylmuramoyl-L-alanyl-D-glutamate--2%2C6-diaminopimelate ligase	1.4888	0.00272813	0.0157497
59	LMRG_01188	lmo2039	pbpB	penicillin-binding protein 2B	1.5493	6.63628e-06	8.66179e-05
60	LMRG_01190	lmo2041	mraW	16S rRNA (cytosine(1402)-N(4))-methyltransferase	1.00105	0.00750291	0.0366836
61	LMRG_01198	lmo2048	lmo2048	DNA-binding protein	1.0415	0.00122153	0.0082304
62	LMRG_01205	lmo2055	lmo2055	regulator	1.55283	8.47019e-05	0.000794609
63	LMRG_01225	lmo2074	lmo2074	alpha/beta hydrolase	2.85143	0.000333313	0.00267541
64	LMRG_01227	lmo2076	lmo2076	ribosomal-protein-alanine N-acetyltransferase RimI	3.26978	0.0057938	0.0290852
65	LMRG_01230	lmo2079	lmo2079	hypothetical protein	1.66921	0.00679997	0.0334648
66	LMRG_01296	lmo1671	lmo1671	adhesin	1.99887	2.82533e-07	4.66024e-06
67	LMRG_01333	lmo1633	trpE	anthranilate synthase component I	3.98223	1.01377e-05	0.000120767
68	LMRG_01334	lmo1632	trpG	aminodeoxychorismate/anthranilate synthase component II	4.71459	0.00151364	0.00979297
69	LMRG_01335	lmo1631	trpD	anthranilate phosphoribosyltransferase	5.35268	4.89107e-05	0.000489433
70	LMRG_01360	lmo1606	lmo1606	DNA translocase FtsK	2.71234	1.16073e-13	5.62019e-12
71	LMRG_01556	NA	NA	N-acetyltransferase	1.66207	8.16116e-06	9.95927e-05
72	LMRG_01567	lmo2264	lmo2264	membrane protein	2.04768	0.00304107	0.0173561
73	LMRG_01620	lmo2212	hemE	uroporphyrinogen decarboxylase	1.92769	0.00215904	0.0130674
74	LMRG_01621	lmo2211	hemH	ferrochelatase	1.6248	0.00180065	0.0113087
75	LMRG_01629	lmo2203	lmo2203	N-acetylmuramoyl-L-alanine amidase	1.83994	0.000121067	0.00106895
76	LMRG_01653	lmo2179	lmo2179	peptidoglycan-binding protein	2.30157	0.00459812	0.0239645
77	LMRG_01654	lmo2178	lmo2178	cell surface protein	1.58261	2.14765e-05	0.000233596
78	LMRG_01672	lmo2160	lmo2160	xylose isomerase	5.96894	0.000838923	0.00621632
79	LMRG_01677	lmo2155	lmo2155	ribonucleoside-diphosphate reductase subunit alpha	1.32604	6.78445e-05	0.000656997
80	LMRG_01692	lmo2555	lmo2555	glycosyl transferase family 1	1.04695	0.00389301	0.0212488
81	LMRG_01696	lmo2551	rho	transcription termination factor Rho	2.3235	0.000182439	0.00155614
82	LMRG_01697	lmo2550	mtrA	glycosyl hydrolase	1.55699	0.00148194	0.00967129
83	LMRG_01726	lmo2522	lmo2522	peptidase M23	2.50863	8.62664e-18	6.4743e-16
84	LMRG_01819	lmo2429	lmo2429	iron ABC transporter ATP-binding protein	2.32758	0.00394381	0.0213706
85	LMRG_01829	lmo2419	metN2	methionine import ATP-binding protein MetN 2	1.06451	0.00443488	0.0232754
86	LMRG_01842	lmo2406	lmo2406	hypothetical protein	2.17512	0.0077843	0.0374722
87	LMRG_01847	lmo2401	lmo2401	haloacid dehalogenase	1.33342	0.00872545	0.0406736
88	LMRG_01877	lmo2821	inlJ	internalin	3.04097	0.00120237	0.00819837
89	LMRG_01912	lmo2785	kat	catalase	2.23206	2.86229e-06	3.97805e-05
90	LMRG_01925	lmo2770	gshAB	bifunctional glutamate--cysteine ligase/glutathione synthetase	1.03074	0.00431976	0.0229115
91	LMRG_01934	lmo2761	lmo2761	beta-glucosidase	3.01196	0.00149067	0.00968612
92	LMRG_01948	lmo2748	lmo2748	general stress protein	3.05053	5.29032e-09	1.20273e-07
93	LMRG_01969	lmo2727	lmo2727	Fis family transcriptional regulator	2.65574	0.00127194	0.00848526
94	LMRG_01974	lmo2722	lmo2722	multidrug transporter	2.98816	0.00476023	0.0247236
95	LMRG_01982	lmo2714	lmo2714	cell wall surface anchor protein	1.40955	0.0110291	0.0492789
96	LMRG_01983	lmo2713	lmo2713	hypothetical protein	1.33476	0.00323106	0.0180963
97	LMRG_02013	lmo0913	lmo0913	NAD-dependent succinate-semialdehyde dehydrogenase	2.98701	1.85255e-28	4.63445e-26
98	LMRG_02021	lmo0921	lmo0921	TIGR03943 family protein	3.51543	1.27525e-07	2.20017e-06
99	LMRG_02026	lmo0927	lmo0927	glycerol phosphate lipoteichoic acid synthase	1.05429	0.00111304	0.00769896
100	LMRG_02114	lmo1014	gbuA	glycine/betaine ABC transporter ATP-binding protein	3.02648	5.5515e-09	1.20273e-07
101	LMRG_02116	lmo1016	gbuC	glycine/betaine ABC transporter substrate-binding protein	2.3734	3.30169e-08	6.1948e-07
102	LMRG_02238	lmo2691	lmo2691	amidase	1.9797	2.44884e-11	8.3539e-10
103	LMRG_02308	lmo0884	lmo0884	protoporphyrinogen oxidase	2.01323	0.00189349	0.0117443
104	LMRG_02311	lmo0887	lmo0887	hypothetical protein	2.57377	1.13445e-09	2.93587e-08
105	LMRG_02315	lmo0891	rsbT	serine/threonine protein kinase	2.39055	7.12577e-06	9.00322e-05
106	LMRG_02316	lmo0892	rsbU	phosphoserine phosphatase	2.42648	5.10618e-09	1.17913e-07
107	LMRG_02384	lmo0135	lmo0135	peptide ABC transporter substrate-binding protein	2.01082	4.87241e-10	1.30598e-08
108	LMRG_02439	lmo0010	mvaK1	mevalonate kinase	1.81427	0.000313295	0.00255573
109	LMRG_02442	lmo0013	qoxA	cytochrome aa3 quinol oxidase subunit II	1.7889	4.20975e-05	0.000424083
110	LMRG_02443	lmo0014	qoxB	cytochrome ubiquinol oxidase subunit I	1.55497	0.000996807	0.00709103
111	LMRG_02581	lmo0290	lmo0290	hypothetical protein	2.10661	0.00442997	0.0232754
112	LMRG_02583	lmo0288	lmo0288	cell wall metabolism sensor histidine kinase WalK	1.45008	0.00482523	0.0249747
113	LMRG_02633	lmo0211	rplY	50S ribosomal protein L25/general stress protein Ctc	2.30652	2.49493e-06	3.4999e-05
114	LMRG_02636	lmo0214	mfd	transcription-repair coupling factor	1.46065	0.00208098	0.0126974
115	LMRG_02639	lmo0217	divL	cell division protein DIVIC	2.84819	2.53494e-11	8.45542e-10
116	LMRG_02641	lmo0219	tilS/hprT	bifunctional tRNA lysidine(34) synthetase TilS/hypoxanthine phosphoribosyltransferase	1.3559	2.72815e-05	0.000288377
117	LMRG_02651	lmo0258	rpoB	DNA-directed RNA polymerase subunit beta	1.33056	1.28974e-06	1.9359e-05
118	LMRG_02690	lmo2578	lmo2578	hypothetical protein	1.94304	0.00112376	0.00773743
119	LMRG_02708	lmo2561	argS	arginine--tRNA ligase	1.50241	0.000113675	0.00102459
120	LMRG_02711	lmo2366	lmo2366	DeoR family transcriptional regulator	2.6019	0.000116555	0.0010352
121	LMRG_02735	lmo2390	lmo2390	Ferredoxin--NADP reductase 2	1.12485	0.0106295	0.0479125
122	LMRG_02786	lmo0811	lmo0811	carbonic anhydrase	1.34799	0.00029279	0.00240151
123	LMRG_02872	lmo0694	lmo0694	hypothetical protein	1.83918	1.39663e-05	0.00015762
124	LMRG_02909	lmo2558	ami	N-acetylmuramoyl-L-alanine amidase	1.27149	0.000115877	0.0010352

## Sheet: SUPPLEMENTARY 6
Table 6. List of up-regulated genes in intracellular DsigL
No	oldlocus	lmo	EGD_e_name	product	log2FoldChange	pvalue	padj
1	LMRG_00095	lmo0402	lmo0402	transcriptional antiterminator	2.9566	0.00812891	0.0386123
2	LMRG_00126	lmo0433	inlA	internalin-A	4.17463	6.20888e-23	8.4723e-21
3	LMRG_00127	lmo0434	inlB	internalin	3.78543	1.04152e-08	2.16902e-07
4	LMRG_00135	lmo0443	lmo0443	transcriptional regulator	1.39725	0.0092024	0.0423706
5	LMRG_00177	lmo0496	lmo0496	hypothetical protein	3.64337	0.00520202	0.0263792
6	LMRG_00198	lmo0517	lmo0517	histidine phosphatase family protein	4.31561	0.00591362	0.0295878
7	LMRG_00290	lmo0607	lmo0607	ABC transporter ATP-binding protein	2.81627	3.00409e-12	1.25254e-10
8	LMRG_00378	lmo0690	flaA	flagellin	1.27748	2.58543e-05	0.000277195
9	LMRG_00379	lmo0691	cheY	two-component system response regulator	2.5268	5.75207e-05	0.00056064
10	LMRG_00514	lmo1052	pdhA	pyruvate dehydrogenase (acetyl-transferring) E1 component subunit alpha	1.29081	0.00392025	0.0213199
11	LMRG_00515	lmo1053	PdhB	2-oxoisovalerate dehydrogenase subunit beta	1.77646	3.84346e-06	5.23828e-05
12	LMRG_00516	lmo1054	pdhC	dihydrolipoamide acetyltransferase	1.84597	4.05027e-08	7.41397e-07
13	LMRG_00517	lmo1055	PdhD	dihydrolipoyl dehydrogenase	2.52795	3.85976e-10	1.05336e-08
14	LMRG_00581	lmo1138	lmo1138	ATP-dependent Clp protease proteolytic subunit	2.30914	0.00307295	0.0174658
15	LMRG_00677	lmo1231	lmo1231	DNA polymerase/3'-5' exonuclease PolX	2.06805	0.000132586	0.00116381
16	LMRG_00716	lmo1267	tig	trigger factor	1.2006	0.00372896	0.0205778
17	LMRG_00718	lmo1268	clpX	ATP-dependent Clp protease ATP-binding subunit ClpX	1.13708	0.00142491	0.00933972
18	LMRG_00723	lmo1273	rnhB	ribonuclease HII	1.11626	0.00956304	0.0438428
19	LMRG_00748	lmo1298	glnR	MerR family transcriptional regulator	5.60622	1.50871e-07	2.57339e-06
20	LMRG_00749	lmo1299	glnA	type I glutamate--ammonia ligase	3.51283	5.04698e-14	2.61225e-12
21	LMRG_00752	lmo1302	lexA	LexA repressor	1.81157	0.00292284	0.016745
22	LMRG_00755	lmo1305	tkt	transketolase	1.11192	0.00123446	0.00827195
23	LMRG_00781	lmo1331	pnp	polyribonucleotide nucleotidyltransferase	1.71584	7.60279e-07	1.18873e-05
24	LMRG_00782	lmo1332	rsgA1	ribosome small subunit-dependent GTPase	2.16569	7.02715e-05	0.000671831
25	LMRG_00799	lmo1349	gcvPA	glycine dehydrogenase	2.4949	0.000846443	0.00621632
26	LMRG_00800	lmo1350	gcvPB	glycine dehydrogenase	1.33378	0.00192319	0.0118795
27	LMRG_00805	lmo1355	efp	elongation factor P	1.79104	0.00269588	0.0157208
28	LMRG_00806	lmo1356	lmo1356	acetyl-CoA carboxylase%2C biotin carboxyl carrier protein	2.71011	3.36573e-10	9.35549e-09
29	LMRG_00826	lmo1375	lmo1375	peptidase M20	2.23646	0.00133436	0.00886229
30	LMRG_00853	lmo1401	lmo1401	metallophosphoesterase	3.04207	0.00162014	0.0103044
31	LMRG_00858	lmo1406	pflB	formate acetyltransferase	2.72685	5.53222e-07	8.98763e-06
32	LMRG_00866	lmo1414	lmo1414	3-ketoacyl-CoA thiolase	1.94755	0.00656843	0.0325387
33	LMRG_00873	lmo1421	bilEA	glycine/betaine ABC transporter ATP-binding protein	3.12675	6.91899e-06	8.9214e-05
34	LMRG_00877	lmo1425	opuCD	carnitine transport permease OpuCD	5.22724	1.83305e-05	0.00020231
35	LMRG_00878	lmo1426	opuCC	carnitine transport-binding protein OpuCC	4.35862	0.000987649	0.00709103
36	LMRG_00902	lmo1450	lmo1450	DEAD/DEAH box family ATP-dependent RNA helicase	1.75548	1.46574e-05	0.000164185
37	LMRG_00907	lmo1455	dnaG	DNA primase	1.27963	0.000250034	0.00206209
38	LMRG_00922	lmo1469	rpsU	30S ribosomal protein S21	2.43454	1.6099e-06	2.36908e-05
39	LMRG_00923	lmo1470	orf29	16S rRNA (uracil(1498)-N(3))-methyltransferase	4.35257	0.000200341	0.00169894
40	LMRG_00926	lmo1473	dnaK	molecular chaperone DnaK	5.15452	3.27781e-56	2.45999e-53
41	LMRG_00927	lmo1474	grpE	nucleotide exchange factor GrpE	4.5971	3.11668e-28	6.68305e-26
42	LMRG_00928	lmo1475	hrcA	HrcA family transcriptional regulator	4.78674	1.81466e-29	5.4476e-27
43	LMRG_00932	lmo1479	lepA	elongation factor 4	1.35669	0.000822171	0.00617039
44	LMRG_00933	lmo1480	rpsT	30S ribosomal protein S20	2.87688	0.000930417	0.0067794
45	LMRG_00934	lmo1481	lmo1481	DNA polymerase III subunit delta	1.97525	0.00818691	0.0387651
46	LMRG_00936	lmo1483	comEB	ComE operon protein 2	2.2689	0.000328039	0.00264724
47	LMRG_00941	lmo1488	nadD	nicotinate-nicotinamide nucleotide adenylyltransferase	1.87144	0.00703415	0.0345041
48	LMRG_00943	lmo1490	lmo1490	shikimate dehydrogenase	1.07087	0.0110311	0.0492789
49	LMRG_01100	lmo1953	pnp	purine-nucleoside phosphorylase	2.65689	8.29266e-06	0.000100381
50	LMRG_01109	lmo1962	lmo1962	TetR family transcriptional regulator	3.61563	0.00543489	0.0274672
51	LMRG_01113	lmo1966	lmo1966	hypothetical protein	2.60169	4.2268e-12	1.66959e-10
52	LMRG_01114	lmo1967	lmo1967	tellurite resistance protein TelA	3.00809	8.45783e-19	7.05289e-17
53	LMRG_01117	lmo1970	lmo1970	phosphotriesterase	3.64605	0.00636841	0.0316522
54	LMRG_01121	lmo1974	lmo1974	GntR family transcriptional regulator	5.321	5.77193e-17	3.93803e-15
55	LMRG_01122	lmo1975	dinB	DNA polymerase IV	2.17102	3.87375e-06	5.23828e-05
56	LMRG_01143	lmo1995	deoC	2-deoxyribose-5-phosphate aldolase	2.69546	1.95123e-05	0.000213781
57	LMRG_01256	lmo2103	pta	phosphate acetyltransferase	1.66476	0.00234283	0.0139547
58	LMRG_01268	lmo2114	lmo2114	ABC transporter ATP-binding protein	4.32861	1.49522e-19	1.40271e-17
59	LMRG_01269	lmo2115	lmo2115	ABC transporter permease	3.13793	3.94613e-16	2.57528e-14
60	LMRG_01309	lmo1658	rpsB	30S ribosomal protein S2	1.39093	7.13779e-06	9.00322e-05
61	LMRG_01310	lmo1657	tsf	elongation factor Ts	2.03667	2.2247e-07	3.752e-06
62	LMRG_01315	lmo1652	lmo1652	multidrug ABC transporter permease/ATP-binding protein	3.94715	8.62353e-15	4.97843e-13
63	LMRG_01316	lmo1651	lmo1651	multidrug ABC transporter ATP-binding protein	4.05908	7.0621e-15	4.24009e-13
64	LMRG_01317	lmo1650	lmo1650	membrane protein	3.32462	4.45016e-08	8.04783e-07
65	LMRG_01318	lmo1649	lmo1649	hypothetical protein	1.64278	0.000972408	0.00705113
66	LMRG_01330	lmo1636	lmo1636	multidrug ABC transporter ATP-binding protein	1.42867	0.00186854	0.0116862
67	LMRG_01365	lmo1602	lmo1602	DUF948 domain containing protein	1.31129	0.00082759	0.00618016
68	LMRG_01367	lmo1600	aroA	bifunctional 3-deoxy-7-phosphoheptulonate synthase/chorismate mutase	1.42309	0.00419753	0.0223422
69	LMRG_01371	lmo1596	rpsD	30S ribosomal protein S4	1.89915	2.01288e-08	3.9238e-07
70	LMRG_01385	lmo1582	lmo1582	site-specific DNA-methyltransferase	1.41989	0.000181339	0.00155614
71	LMRG_01386	lmo1581	ackA1	acetate kinase	2.23494	5.49389e-09	1.20273e-07
72	LMRG_01396	lmo1571	pfkA	ATP-dependent 6-phosphofructokinase	2.78457	7.51104e-06	9.31741e-05
73	LMRG_01428	lmo1542	rplU	50S ribosomal protein L21	1.82797	5.609e-09	1.20273e-07
74	LMRG_01430	lmo1540	rpmA	50S ribosomal protein L27	3.03036	9.04647e-16	5.65781e-14
75	LMRG_01433	lmo1537	lmo1537	GTPase ObgE	1.46478	0.000848997	0.00621632
76	LMRG_01444	lmo1526	lmo1526	hypothetical protein	5.17769	1.25062e-06	1.89614e-05
77	LMRG_01451	lmo1519	aspS	aspartate--tRNA ligase	1.74864	0.00196337	0.012078
78	LMRG_01452	lmo1518	lmo1518	hypothetical protein	2.27942	0.00862497	0.0403305
79	LMRG_01454	lmo1516	lmo1516	ammonia channel protein	4.51035	0.00338898	0.0188402
80	LMRG_01466	lmo1504	alaS	alanine--tRNA ligase	1.277	0.0010828	0.00752446
81	LMRG_01467	lmo1503	lmo1503	hypothetical protein	4.23477	0.00778903	0.0374722
82	LMRG_01469	lmo1501	lmo1501	hypothetical protein	2.80224	0.00513379	0.0261214
83	LMRG_01483	lmo2359	lmo2359	hypothetical protein	5.55029	7.70592e-06	9.48081e-05
84	LMRG_01506	lmo2337	lmo2337	DeoR family transcriptional regulator	2.47085	3.84215e-05	0.000392317
85	LMRG_01507	lmo2336	fruB	1-phosphofructokinase	1.11212	0.00104996	0.0073644
86	LMRG_01508	lmo2335	fruA	PTS fructose transporter subunit IIC	1.5206	2.16048e-06	3.13896e-05
87	LMRG_01577	lmo2254	lmo2254	NCS2 family permease	4.1681	5.48775e-12	2.00905e-10
88	LMRG_01580	lmo2251	lmo2251	peptide ABC transporter ATP-binding protein	2.81985	0.00107206	0.00748447
89	LMRG_01608	lmo2224	lmo2224	DUF445 domain-containing protein	1.68876	1.8179e-05	0.000202123
90	LMRG_01613	lmo2219	prsA2	foldase	1.88131	2.47605e-10	7.14723e-09
91	LMRG_01619	lmo2213	lmo2213	antibiotic biosynthesis monooxygenase	4.67479	0.00316834	0.0178115
92	LMRG_01625	lmo2207	lmo2207	membrane protein	2.66909	0.00102017	0.00720466
93	LMRG_01626	lmo2206	clpB	chaperone protein ClpB	1.83982	5.46817e-09	1.20273e-07
94	LMRG_01627	lmo2205	gpmA	2%2C3-bisphosphoglycerate-dependent phosphoglycerate mutase	2.04926	2.17489e-06	3.13896e-05
95	LMRG_01636	lmo2196	oppA	peptide ABC transporter substrate-binding protein	1.94781	4.06135e-09	9.52514e-08
96	LMRG_01639	lmo2193	oppD	ABC transporter ATP-binding protein	2.2552	9.82439e-07	1.50474e-05
97	LMRG_01640	lmo2192	lmo2192	ABC transporter ATP-binding protein	1.23817	0.00188304	0.011728
98	LMRG_01641	lmo2191	spxA	regulatory protein Spx	2.37265	2.10802e-08	4.05659e-07
99	LMRG_01642	lmo2190	mecA	adaptor protein MecA	1.26999	0.0017169	0.010828
100	LMRG_01647	lmo2185	lmo2185	hypothetical protein	4.2199	0.00844919	0.039632
101	LMRG_01676	lmo2156	lmo2156	hypothetical protein	6.03874	6.95406e-06	8.9214e-05
102	LMRG_01702	lmo2545	thrB	homoserine kinase	2.63502	0.000173929	0.00151155
103	LMRG_01703	lmo2544	tdk	thymidine kinase	3.32187	0.00572693	0.028846
104	LMRG_01724	lmo2524	fabZ	beta-hydroxyacyl-ACP dehydratase	1.57399	0.0103661	0.0470077
105	LMRG_01745	lmo2503	cls	cardiolipin synthase	2.73055	1.37573e-05	0.000156437
106	LMRG_01746	lmo2502	lmo2502	membrane protein	2.62857	8.65993e-05	0.000807363
107	LMRG_01749	lmo2499	lmo2499	phosphate ABC transporter substrate-binding protein	6.49022	5.79887e-07	9.25968e-06
108	LMRG_01751	lmo2497	lmo2497	phosphate ABC transporter%2C permease protein PstA	4.28215	0.00880809	0.0409317
109	LMRG_01761	lmo2487	lmo2487	DUF4097 domain-containing protein	4.22737	3.42349e-20	3.42577e-18
110	LMRG_01762	lmo2486	lmo2486	hypothetical protein	2.81329	3.61716e-09	8.61802e-08
111	LMRG_01779	lmo2469	lmo2469	amino acid transporter	1.9267	0.00406346	0.0218612
112	LMRG_01799	lmo2449	lmo2449	ribonuclease R	1.93938	2.72144e-11	8.88018e-10
113	LMRG_01809	lmo2439	lmo2439	hypothetical protein	2.50145	0.00120709	0.00819837
114	LMRG_01855	lmo2843	lmo2843	hypothetical protein	1.59736	0.00410272	0.021973
115	LMRG_01888	lmo2810	mnmG	tRNA uridine-5-carboxymethylaminomethyl(34) synthesis enzyme MnmG	1.5325	9.1296e-05	0.000845897
116	LMRG_01906	lmo2791	parA	sporulation initiation inhibitor Soj	1.82795	0.00506569	0.0258626
117	LMRG_01944	lmo2752	lmo2752	ABC transporter ATP-binding protein	2.55813	3.34818e-11	1.06928e-09
118	LMRG_01945	lmo2751	lmo2751	ABC transporter ATP-binding protein	3.60931	4.09889e-22	5.12703e-20
119	LMRG_02019	lmo0919	lmo0919	ABC transporter ATP-binding protein	2.13123	1.16195e-05	0.000136257
120	LMRG_02054	lmo0955	lmo0955	hypothetical protein	2.55191	7.59107e-10	1.99898e-08
121	LMRG_02070	lmo0971	dltD	D-alanyl-lipoteichoic acid biosynthesis protein DltD	1.13313	0.00098772	0.00709103
122	LMRG_02072	lmo0973	dltB	D-alanyl-lipoteichoic acid biosynthesis protein DltB	1.72507	0.00899763	0.0416835
123	LMRG_02073	lmo0974	dltA	D-alanine--poly(phosphoribitol) ligase	1.56005	1.2912e-05	0.000149084
124	LMRG_02074	NA	NA	teichoic acid D-Ala incorporation-associated protein DltX	2.137	0.000214002	0.00179451
125	LMRG_02097	lmo0997	clpE	ATP-dependent Clp protease ATP-binding subunit	3.15867	6.58538e-24	9.88465e-22
126	LMRG_02141	lmo2597	rplM	50S ribosomal protein L13	1.19287	3.104e-05	0.000321318
127	LMRG_02150	lmo2606	rpoA	DNA-directed RNA polymerase subunit alpha	2.43616	1.94064e-14	1.07885e-12
128	LMRG_02151	lmo2607	rpsK	30S ribosomal protein S11	2.39492	1.40168e-06	2.08309e-05
129	LMRG_02152	lmo2608	rpsM	30S ribosomal protein S13	1.82474	1.14614e-05	0.000135462
130	LMRG_02153	lmo2609	rpmJ	50S ribosomal protein L36	2.03173	0.00122277	0.0082304
131	LMRG_02156	lmo2612	secY	preprotein translocase subunit SecY	2.82941	2.41267e-13	1.12765e-11
132	LMRG_02157	lmo2613	rplO	50S ribosomal protein L15	3.84848	2.47917e-13	1.12765e-11
133	LMRG_02159	lmo2615	rpsE	30S ribosomal protein S5	2.32385	3.71368e-12	1.50655e-10
134	LMRG_02160	lmo2616	rplR	50S ribosomal protein L18	2.81048	1.02177e-13	5.11223e-12
135	LMRG_02161	lmo2617	rplF	50S ribosomal protein L6	2.21081	4.6268e-12	1.76629e-10
136	LMRG_02162	lmo2618	rpsH	30S ribosomal protein S8	2.23009	1.12916e-07	1.97079e-06
137	LMRG_02163	lmo2619	rpsZ	30S ribosomal protein S14 type Z	3.62199	0.00069398	0.00528764
138	LMRG_02164	lmo2620	rplE	50S ribosomal protein L5	3.73919	3.65193e-19	3.22444e-17
139	LMRG_02165	lmo2621	rplX	50S ribosomal protein L24	2.4605	6.76456e-08	1.19454e-06
140	LMRG_02166	lmo2622	rplN	50S ribosomal protein L14	4.60473	1.04883e-12	4.63029e-11
141	LMRG_02167	lmo2623	rpsQ	30S ribosomal protein S17	3.06004	2.59559e-09	6.28383e-08
142	LMRG_02170	lmo2626	rpsC	30S ribosomal protein S3	1.91432	4.65226e-11	1.4548e-09
143	LMRG_02171	lmo2627	rplV	50S ribosomal protein L22	1.86607	8.14903e-05	0.000769288
144	LMRG_02172	lmo2628	rpsS	30S ribosomal protein S19	2.39107	1.28843e-08	2.57858e-07
145	LMRG_02173	lmo2629	rplB	50S ribosomal protein L2	2.59999	1.82034e-09	4.63106e-08
146	LMRG_02175	lmo2631	rplD	50S ribosomal protein L4	3.14963	1.4487e-10	4.26372e-09
147	LMRG_02176	lmo2632	rplC	50S ribosomal protein L3	2.05212	1.35054e-05	0.000154745
148	LMRG_02198	lmo2653	tuf	elongation factor Tu	2.73596	1.06454e-20	1.14134e-18
149	LMRG_02199	lmo2654	fusA	elongation factor G	1.2329	9.81961e-05	0.000898734
150	LMRG_02200	lmo2655	rpsG	30S ribosomal protein S7	2.62387	5.21223e-11	1.56471e-09
151	LMRG_02201	lmo2656	rpsL	30S ribosomal protein S12	3.14793	7.35168e-18	5.80783e-16
152	LMRG_02213	lmo2668	lmo2668	PTS sugar transporter subunit IIA	1.7354	0.00958058	0.0438428
153	LMRG_02261	lmo0838	uhpT	hexose phosphate transporter	8.41187	2.34775e-11	8.19528e-10
154	LMRG_02262	lmo0839	lmo0839	tetracycline resistance MFS efflux pump	6.35736	2.33125e-06	3.30114e-05
155	LMRG_02264	lmo0841	lmo0841	calcium-transporting ATPase	2.03964	3.9334e-05	0.000398921
156	LMRG_02272	lmo0849	lmo0849	amidase	2.08925	0.00839739	0.0395125
157	LMRG_02430	lmo0002	dnaN	DNA polymerase III subunit beta	1.29424	0.00270217	0.0157208
158	LMRG_02433	lmo0005	recF	DNA replication and repair protein RecF	1.27179	0.00768032	0.0373164
159	LMRG_02435	lmo0007	gyrA	DNA gyrase subunit A	1.36243	2.35969e-05	0.000254813
160	LMRG_02456	lmo0027	lmo0027	PTS beta-glucoside transporter subunit EIIBCA	2.40011	5.06656e-05	0.000503637
161	LMRG_02473	lmo0044	rpsF	30S ribosomal protein S6	2.41355	1.89054e-09	4.65196e-08
162	LMRG_02474	lmo0045	ssb1	Single-stranded DNA-binding protein 1	2.49695	3.12973e-10	8.86363e-09
163	LMRG_02475	lmo0046	rpsR	30S ribosomal protein S18	3.98338	0.000719125	0.00545155
164	LMRG_02476	lmo0047	lmo0047	hypothetical protein	1.50684	5.54371e-05	0.000543863
165	LMRG_02486	lmo0056	lmo0056	virulence factor EsxA	4.91007	0.000174216	0.00151155
166	LMRG_02496	lmo1775	purE	5-(carboxyamino)imidazole ribonucleotide mutase	5.27635	0.000376433	0.0029802
167	LMRG_02497	lmo1774	purK	5-(carboxyamino)imidazole ribonucleotide synthase	2.29811	0.00490166	0.0252831
168	LMRG_02498	lmo1773	purB	adenylosuccinate lyase	2.46342	2.31062e-06	3.30114e-05
169	LMRG_02526	lmo1745	lmo1745	DNA-binding response regulator	1.85857	0.000322694	0.00261818
170	LMRG_02537	lmo1734	lmo1734	glutamate synthase subunit alpha	3.57594	1.63789e-11	5.8535e-10
171	LMRG_02538	lmo1733	lmo1733	glutamate synthase subunit beta	4.25682	1.96176e-08	3.87447e-07
172	LMRG_02556	lmo1713	lmo1713	rod shape-determining protein	1.67742	0.000470828	0.00370007
173	LMRG_02597	lmo0278	lmo0278	ABC transporter ATP-binding protein	2.18424	0.00809109	0.0385608
174	LMRG_02606	lmo0270	lmo0270	hypothetical protein	4.98354	6.97898e-05	0.000671504
175	LMRG_02624	lmo0202	hly	listeriolysin O	6.8188	7.83592e-70	1.17617e-66
176	LMRG_02625	lmo0203	mpl	peptidase M4	5.94352	1.20143e-24	2.00372e-22
177	LMRG_02627	lmo0205	plcB	phospholipase C	6.92975	9.12314e-32	3.42346e-29
178	LMRG_02628	lmo0206	lmo0206	hypothetical protein	7.28236	1.1084e-08	2.24826e-07
179	LMRG_02652	lmo0257	lmo0257	RNA-splicing ligase RtcB	2.11739	0.000610891	0.0046783
180	LMRG_02655	lmo0251	rplL	50S ribosomal protein L7/L12	4.35325	1.60753e-43	8.04298e-41
181	LMRG_02656	lmo0250	rplJ	50S ribosomal protein L10	4.3	5.61456e-25	1.05343e-22
182	LMRG_02658	lmo0248	rplK	50S ribosomal protein L11	1.12291	0.00377795	0.0207718
183	LMRG_02699	lmo2569	lmo2569	peptide ABC transporter substrate-binding protein	2.61082	2.84774e-08	5.4107e-07
184	LMRG_02742	lmo0177	metG	methionine--tRNA ligase	1.42271	0.00397143	0.0214429
185	LMRG_02743	lmo0178	lmo0178	ROK family transcriptional regulator	4.48491	0.00453123	0.0236982
186	LMRG_02753	lmo0188	ksgA	ribosomal RNA small subunit methyltransferase A	2.6614	0.00619557	0.0308955
187	LMRG_02773	lmo1699	lmo1699	chemotaxis protein	1.2604	0.00905084	0.041801
188	LMRG_02798	lmo2142	lmo2142	hypothetical protein	3.40248	0.000226823	0.001881
189	LMRG_02817	lmo1793	rimM	ribosome maturation factor RimM	2.36818	0.00794714	0.0381107
190	LMRG_02819	lmo1795	lmo1795	gamma-glutamyl-gamma-aminobutyrate hydrolase	2.53431	0.00154162	0.00993118
191	LMRG_02825	lmo1786	inlC	internalin	9.30678	3.00121e-14	1.60887e-12
192	LMRG_02827	lmo1785	infC	translation initiation factor IF-3	2.5892	4.77349e-08	8.52978e-07
193	LMRG_02828	lmo1784	rpmI	50S ribosomal protein L35	2.19315	5.51348e-05	0.000543863
194	LMRG_02829	lmo1783	rplT	50S ribosomal protein L20	2.36463	0.00166808	0.0105645
195	LMRG_02900	lmo2773	lmo2773	transcriptional antiterminator	2.96371	0.00010475	0.000952907
196	LMRG_02906	lmo2610	infA	translation initiation factor IF-1	3.24362	7.38516e-06	9.23761e-05
197	LMRG_02970	lmo0184	lmo0184	glucohydrolase	2.75888	0.00496505	0.0255224
198	LMRG_02974	lmo1070	lmo1070	hypothetical protein	2.38996	0.000996098	0.00709103

## Sheet: SUPPLEMENTARY 7
Table 7. List of genes positively regulated by SigL during intracellular lifestyle
No	oldlocus	lmo	EGD_e_name	product	log2FoldChange	pvalue	padj
1	LMRG_01316	lmo1651	lmo1651	multidrug ABC transporter ATP-binding protein	1.3852	1.07235e-05	0.00182216
2	LMRG_01749	lmo2499	lmo2499	phosphate ABC transporter substrate-binding protein	1.91748	1.23934e-07	4.67818e-05
3	LMRG_01751	lmo2497	lmo2497	phosphate ABC transporter%2C permease protein PstA	1.9301	0.000117497	0.0173033
4	LMRG_01787	lmo2461	rpoN	RNA polymerase sigma-54 factor	2.39533	1.27067e-07	4.67818e-05
5	LMRG_01955	lmo2741	lmo2741	MFS transporter	3.28692	6.26617e-07	0.000173025
6	LMRG_01957	lmo2739	npdA	NAD-dependent protein deacylase	3.09897	7.81913e-06	0.00143937
7	LMRG_02229	lmo2684	lmo2684	PTS lactose transporter subunit IIC	6.00462	2.37886e-26	5.2549e-23
8	LMRG_02230	lmo2685	lmo2685	PTS mannose transporter subunit IIA	6.46433	4.8876e-06	0.00107967
9	LMRG_02346	lmo0097	mptC	PTS mannose/fructose/sorbose transporter subunit IIC	5.56092	6.23294e-12	4.58952e-09
10	LMRG_02347	lmo0098	mptD	PTS mannose transporter subunit IID	3.15327	1.93338e-05	0.00305059

## Sheet: SUPPLEMENTARY 8
Table 8. List of genes negatively regulated by SigL during intracellular lifestyle
No	oldlocus	lmo	EGD_e_name	product	log2FoldChange	pvalue	padj
1	LMRG_00012	lmo0319	bglA	6-phospho-beta-glucosidase	-1.51974	0.000360462	0.0497663
2	LMRG_01582	lmo2249	lmo2249	anion permease	-2.63068	2.48226e-07	7.83331e-05
3	LMRG_01583	lmo2248	lmo2248	hypothetical protein	-3.23069	7.69699e-07	0.000188918
4	LMRG_02213	lmo2668	lmo2668	PTS sugar transporter subunit IIA	-2.35933	6.46e-06	0.00129728
5	LMRG_02456	lmo0027	lmo0027	PTS beta-glucoside transporter subunit EIIBCA	-2.7901	6.83424e-11	3.77421e-08
6	LMRG_02797	lmo2143	lmo2143	mannose-6-phosphate isomerase	-4.06002	1.04423e-18	1.15335e-15

## Sheet: SUPPLEMENTARY 9
Table 9. List of genes positively regulated by SigL during extracellular lifestyle
No	oldlocus	lmo	EGD_e_name	product	log2FoldChange	pvalue	padj
1	LMRG_00023	lmo0331	lmo0331	cell wall surface anchor protein	1.44392	8.99048e-07	3.83344e-05
2	LMRG_00033	lmo0342	lmo0342	transketolase	2.99519	2.04363e-08	1.96061e-06
3	LMRG_00222	lmo0540	lmo0540	penicillin-binding protein X	1.40833	5.50046e-08	4.23174e-06
4	LMRG_00267	lmo0585	lmo0585	hypothetical protein	1.09382	0.00172524	0.0216061
5	LMRG_00384	lmo0695	lmo0695	flagellar hook protein	1.42129	3.26319e-13	1.0018e-10
6	LMRG_00389	lmo0700	lmo0700	flagellar motor switch protein FliN	1.1734	1.15026e-05	0.000316432
7	LMRG_00403	lmo0714	lmo0714	flagellar motor switch protein FliG	1.0228	8.81683e-06	0.000261837
8	LMRG_00404	lmo0715	lmo0715	flagellar assembly protein FliH	1.38149	8.12117e-08	5.42e-06
9	LMRG_00407	lmo0718	lmo0718	hypothetical protein	1.06159	0.00139459	0.0187781
10	LMRG_00465	lmo0777	lmo0777	hypothetical protein	1.46946	0.000182108	0.00358379
11	LMRG_00541	lmo1079	lmo1079	hypothetical protein	4.27818	1.25351e-11	2.74877e-09
12	LMRG_00618	lmo1172	lmo1172	Fis family transcriptional regulator	1.35827	0.00315876	0.0339069
13	LMRG_00619	lmo1173	lmo1173	ethanolamine utilization protein	1.95366	0.00418618	0.0417259
14	LMRG_00634	lmo1188	lmo1188	hypothetical protein	1.08239	0.00237517	0.0272081
15	LMRG_00667	lmo1221	pheS	phenylalanine--tRNA ligase subunit alpha	1.67458	2.54707e-06	9.09243e-05
16	LMRG_00683	lmo1237	murI	glutamate racemase	2.55917	0.000834012	0.0126753
17	LMRG_00720	lmo1270	lmo1270	signal peptidase I	1.01325	0.00504231	0.0480742
18	LMRG_00865	lmo1413	lmo1413	peptidoglycan-binding protein	1.92809	0.00356954	0.0370219
19	LMRG_00890	lmo1438	lmo1438	hypothetical protein	1.2136	9.64132e-08	6.16643e-06
20	LMRG_00913	lmo1461	lmo1461	hypothetical protein	1.28917	0.000178294	0.00355431
21	LMRG_00917	lmo1465	lmo1465	endoribonuclease YbeY	1.08586	0.000477752	0.0084293
22	LMRG_00951	lmo1804	smc	chromosome segregation protein SMC	1.09601	1.70061e-06	6.52611e-05
23	LMRG_00990	lmo1843	lmo1843	RNA pseudouridine synthase	1.39771	3.52795e-08	3.00855e-06
24	LMRG_01080	lmo1933	folE	GTP cyclohydrolase I FolE	1.3859	0.000589665	0.00973264
25	LMRG_01086	lmo1939	cmk	cytidylate kinase	1.39734	0.000328355	0.0060726
26	LMRG_01198	lmo2048	lmo2048	DNA-binding protein	1.04883	8.1051e-08	5.42e-06
27	LMRG_01241	lmo2090	argG	argininosuccinate synthase	4.27978	5.82409e-10	8.12725e-08
28	LMRG_01242	lmo2091	argH	argininosuccinate lyase	4.05642	1.13678e-05	0.000316432
29	LMRG_01301	lmo1666	lmo1666	cell wall surface anchor protein	1.11304	0.000201465	0.00386561
30	LMRG_01360	lmo1606	lmo1606	DNA translocase FtsK	1.67128	7.10893e-16	3.6374e-13
31	LMRG_01377	lmo1590	argJ	bifunctional ornithine acetyltransferase/N-acetylglutamate synthase	4.53145	8.70815e-06	0.000261837
32	LMRG_01378	lmo1589	argB	acetylglutamate kinase	6.31008	0.000994528	0.0146789
33	LMRG_01474	lmo1496	greA	transcription elongation factor GreA	1.0422	0.00121205	0.0172846
34	LMRG_01580	lmo2251	lmo2251	peptide ABC transporter ATP-binding protein	4.85005	0.000725415	0.0113624
35	LMRG_01581	lmo2250	arpJ	glutamate ABC transporter permease	4.46868	7.94259e-09	8.78337e-07
36	LMRG_01653	lmo2179	lmo2179	peptidoglycan-binding protein	1.62316	0.00267358	0.0295248
37	LMRG_01730	lmo2518	lmo2518	transcriptional regulator	1.00303	1.60503e-06	6.31723e-05
38	LMRG_01749	lmo2499	lmo2499	phosphate ABC transporter substrate-binding protein	4.24715	0.00530021	0.049913
39	LMRG_01787	lmo2461	rpoN	RNA polymerase sigma-54 factor	2.32341	0.00226009	0.0262821
40	LMRG_02035	lmo0936	lmo0936	NADPH-dependent oxidoreductase	1.11981	0.00391257	0.0397735
41	LMRG_02238	lmo2691	lmo2691	amidase	1.16078	3.1496e-10	5.37182e-08
42	LMRG_02251	lmo0826	lmo0826	sodium:phosphate symporter	1.63683	1.83226e-05	0.000484918
43	LMRG_02264	lmo0841	lmo0841	calcium-transporting ATPase	1.33761	0.00337853	0.0353744
44	LMRG_02345	lmo0096	mptA	PTS mannose transporter subunit EIIAB	4.78273	0.000843949	0.0127006
45	LMRG_02622	lmo0200	prfA	listeriolysin regulatory protein	1.65748	0.000211226	0.00400286
46	LMRG_02623	lmo0201	plcA	1-phosphatidylinositol phosphodiesterase	1.74148	2.3496e-06	8.79667e-05
47	LMRG_02624	lmo0202	hly	listeriolysin O	1.45089	2.90105e-05	0.000742186
48	LMRG_02626	lmo0204	actA	actin assembly-inducing protein	2.08904	1.26214e-08	1.29159e-06
49	LMRG_02627	lmo0205	plcB	phospholipase C	2.16018	0.000699017	0.0110618
50	LMRG_02699	lmo2569	lmo2569	peptide ABC transporter substrate-binding protein	2.0738	7.16566e-06	0.000226295
51	LMRG_02764	lmo1690	lmo1690	membrane protein	1.12666	4.66144e-05	0.00110461
52	LMRG_02770	lmo1696	lmo1696	antibiotic resistance protein VanZ	1.14016	0.00388929	0.0397735
53	LMRG_02872	lmo0694	lmo0694	hypothetical protein	1.17849	4.61304e-06	0.00015066
54	LMRG_02975	lmo1296	lmo1296	GTPase HflX	1.27251	0.00326878	0.0346039

## Sheet: SUPPLEMENTARY 10
Table 10. List of genes negatively regulated by SigL during extracellular lifestyle
No	oldlocus	lmo	EGD_e_name	product	log2FoldChange	pvalue	padj
1	LMRG_00021	lmo0327	lmo0327	hypothetical protein	-2.36143	1.47226e-06	5.94717e-05
2	LMRG_00192	lmo0511	lmo0511	glutamine amidotransferase	-2.59378	0.00058446	0.00973264
3	LMRG_00272	lmo0590	lmo0590	hypothetical protein	-1.99865	2.43395e-06	8.89549e-05
4	LMRG_00273	lmo0591	lmo0591	hypothetical protein	-2.65791	0.000616281	0.0099578
5	LMRG_00378	lmo0690	flaA	flagellin	-1.08239	8.01089e-09	8.78337e-07
6	LMRG_00484	lmo0796	lmo0796	polyisoprenoid-binding protein	-1.11284	0.00034184	0.00617323
7	LMRG_00718	lmo1268	clpX	ATP-dependent Clp protease ATP-binding subunit ClpX	-1.1639	4.6775e-05	0.00110461
8	LMRG_00749	lmo1299	glnA	type I glutamate--ammonia ligase	-1.97261	0.00194512	0.0240788
9	LMRG_00814	lmo1364	cspLA	cold-shock protein CspA	-1.42805	0.00256901	0.0285756
10	LMRG_00875	lmo1423	lmo1423	hypothetical protein	-1.53679	1.33175e-05	0.000358637
11	LMRG_01026	lmo1879	cspD	cold-shock protein	-3.77681	7.51642e-07	3.60553e-05
12	LMRG_01034	lmo1887	lmo1887	RNA methyltransferase	-1.18757	0.00437761	0.0433525
13	LMRG_01113	lmo1966	lmo1966	hypothetical protein	-1.06095	0.000541204	0.0091291
14	LMRG_01154	lmo2006	alsS	acetolactate synthase AlsS	-1.93883	1.15441e-05	0.000316432
15	LMRG_01165	lmo2016	cspLB	cold-shock protein CspLB	-2.22028	4.42079e-15	1.69648e-12
16	LMRG_01218	lmo2068	groL	molecular chaperone GroEL	-1.32249	7.356e-08	5.37688e-06
17	LMRG_01219	lmo2069	groS	co-chaperone GroES	-1.32619	8.87004e-06	0.000261837
18	LMRG_01243	lmo2092	betL	glycine/betaine ABC transporter	-1.54948	0.00220786	0.0258708
19	LMRG_01272	lmo2118	glmM	phosphoglucosamine mutase	-1.55203	0.000905534	0.0134951
20	LMRG_01333	lmo1633	trpE	anthranilate synthase component I	-4.02189	1.21115e-07	7.15046e-06
21	LMRG_01335	lmo1631	trpD	anthranilate phosphoribosyltransferase	-2.70202	0.0026983	0.0295849
22	LMRG_01344	lmo1622	lmo1622	NAD(P)H-hydrate dehydratase	-2.45567	0.000338441	0.00617323
23	LMRG_01355	lmo1611	lmo1611	aminopeptidase	-3.30362	0.00245054	0.0278636
24	LMRG_01365	lmo1602	lmo1602	DUF948 domain containing protein	-1.3919	0.00012137	0.002624
25	LMRG_01385	lmo1582	lmo1582	site-specific DNA-methyltransferase	-1.75638	1.68062e-07	9.33665e-06
26	LMRG_01388	lmo1579	lmo1579	alanine dehydrogenase	-1.74496	0.00114617	0.0165979
27	LMRG_01429	lmo1541	lmo1541	hypothetical protein	-2.26076	5.89573e-16	3.6374e-13
28	LMRG_01626	lmo2206	clpB	chaperone protein ClpB	-1.55051	4.58068e-07	2.26817e-05
29	LMRG_01633	lmo2199	lmo2199	Organic hydroperoxide resistance protein 2	-1.68655	0.0025506	0.0285756
30	LMRG_01733	lmo2515	degU	DNA-binding response regulator	-1.16337	0.00390585	0.0397735
31	LMRG_01780	lmo2468	clpP	ATP-dependent Clp protease proteolytic subunit	-1.55038	0.00105482	0.0154204
32	LMRG_01790	lmo2458	pgk	phosphoglycerate kinase	-1.18425	2.67909e-05	0.000697018
33	LMRG_01792	lmo2456	gpmI	2%2C3-bisphosphoglycerate-independent phosphoglycerate mutase	-1.06414	1.7031e-07	9.33665e-06
34	LMRG_01809	lmo2439	lmo2439	hypothetical protein	-3.43017	0.00489831	0.0469932
35	LMRG_01833	lmo2415	lmo2415	ABC transporter ATP-binding protein	-1.53331	8.34855e-07	3.66144e-05
36	LMRG_01835	lmo2413	lmo2413	cysteine desulfurase	-1.38555	0.000132013	0.00277589
37	LMRG_01842	lmo2406	lmo2406	hypothetical protein	-2.11511	0.00157054	0.0204304
38	LMRG_01938	lmo2758	guaB	IMP dehydrogenase	-1.22453	1.15292e-07	7.07891e-06
39	LMRG_01948	lmo2748	lmo2748	general stress protein	-1.05421	0.00399142	0.0401054
40	LMRG_01951	lmo2745	lmo2745	ABC transporter ATP-binding protein	-3.09376	2.3757e-08	2.14512e-06
41	LMRG_02002	lmo2695	lmo2695	dihydroxyacetone kinase subunit DhaK	-1.16363	0.00200538	0.0243421
42	LMRG_02003	lmo0903	lmo0903	osmotically inducible protein C	-2.70267	1.09861e-05	0.000316432
43	LMRG_02041	lmo0943	dps	DNA starvation/stationary phase protection protein	-1.30357	2.31999e-07	1.228e-05
44	LMRG_02053	lmo0954	lmo0954	hypothetical protein	-3.70584	1.69804e-11	3.25812e-09
45	LMRG_02054	lmo0955	lmo0955	hypothetical protein	-2.78261	2.09523e-18	3.21617e-15
46	LMRG_02074	NA	NA	teichoic acid D-Ala incorporation-associated protein DltX	-2.58787	0.00165085	0.0211172
47	LMRG_02097	lmo0997	clpE	ATP-dependent Clp protease ATP-binding subunit	-1.43638	3.87818e-09	4.96083e-07
48	LMRG_02103	lmo1003	ptsI	phosphoenolpyruvate--protein phosphotransferase	-1.29445	7.88696e-07	3.66144e-05
49	LMRG_02114	lmo1014	gbuA	glycine/betaine ABC transporter ATP-binding protein	-1.56129	6.03018e-05	0.00138154
50	LMRG_02179	lmo2634	lmo2634	cobalt ABC transporter ATP-binding protein	-1.363	0.00465143	0.0452416
51	LMRG_02201	lmo2656	rpsL	30S ribosomal protein S12	-1.01802	0.00212892	0.0251376
52	LMRG_02226	lmo2681	kdpB	potassium-transporting ATPase subunit B	-1.60966	2.99827e-07	1.53411e-05
53	LMRG_02366	lmo0117	lmaB	DUF5072 domain-containing protein	-3.1382	0.000259555	0.00485874
54	LMRG_02367	lmo0118	lmaA	phage major tail protein%2C TP901-1 family	-3.67929	0.00156433	0.0204304
55	LMRG_02369	lmo0120	lmo0120	hypothetical protein	-3.02904	4.18567e-05	0.00103629
56	LMRG_02370	lmo0121	lmo0121	membrane protein	-2.24227	7.85304e-05	0.00177271
57	LMRG_02476	lmo0047	lmo0047	hypothetical protein	-1.73147	4.59751e-13	1.1762e-10
58	LMRG_02617	lmo0195	lmo0195	ABC transporter permease	-1.88702	1.4576e-06	5.94717e-05
59	LMRG_02674	lmo0232	clpC	ATP-dependent Clp protease ATP-binding subunit ClpC	-1.01222	8.22944e-05	0.00183075
60	LMRG_02675	lmo0231	lmo0231	ATP--guanido phosphotransferase	-1.8142	0.00338765	0.0353744
61	LMRG_02681	lmo2586	lmo2586	formate dehydrogenase subunit alpha	-4.66015	3.44953e-06	0.000117667
62	LMRG_02827	lmo1785	infC	translation initiation factor IF-3	-1.389	0.000539878	0.0091291
63	LMRG_02904	lmo2652	lmo2652	PTS fructose transporter subunit IIA	-1.27908	0.00204262	0.0244954
64	LMRG_02938	lmo0238	cysE	serine O-acetyltransferase	-2.51806	0.0016154	0.0208373
